# Supplementary material for: 4,4′-Diphenyl-2,2′-bi-1,3-thia­zole
Source: Acta Crystallogr Sect E Struct Rep Online. 2010 Jul 17;66(Pt 8):o2030. doi: 10.1107/S1600536810027261 (PMC3007272; doi:10.1107/S1600536810027261)
Supplement: Supplementary file 1 [file e-66-o2030-sup1.cif]

##############################################################################
###                                                                        ###
###        Electronic paper (Acta Crystallographica Section E)             ###
###                                                                        ###
##############################################################################
#                                                                            #
# This CIF contains the data in a paper accepted for publication in Acta     #
# Crystallographica Section E. It conforms to the requirements of Notes      #
# for Authors for Section E, and has been peer reviewed under the auspices   #
# of the IUCr Commission on Journals.                                        #
#                                                                            #
# Full details of the Crystallographic Information File format               #
# are given in the paper "The Crystallographic Information File (CIF):       #
# a New Standard Archive File for Crystallography" by S. R. Hall, F. H.      #
# Allen and I. D. Brown [Acta Cryst. (1991), A47, 655-685].                  #
#                                                                            #
# The current version of the core CIF dictionary is obtainable from          #
# ftp://ftp.iucr.org/pub/cif_core.dic. The current version number is 2.4.    #
#                                                                            #
# Software is freely available for graphical display of the structure(s) in  #
# this CIF.  For information consult the CIF home page http://www.iucr.org/  #
# cif/home.html                                                              #
#                                                                            #
# This file may be used for bona fide research purposes within the           #
# scientific community so long as proper attribution is given to the journal # 
# article from which it was obtained.                                        #
#                                                                            #
##############################################################################
                                             
data_global
_audit_creation_method     SHELXL-97
_journal_date_recd_electronic     2010-07-08
_journal_date_accepted     2010-07-09
_journal_name_full     'Acta Crystallographica, Section E'
_journal_year     2010
_journal_volume     66
_journal_issue      8
_journal_page_first     o2030
_journal_page_last     o2030
_journal_paper_category     QO
_journal_coeditor_code     NK2046
_publ_contact_author
;
     Dr. Seik Weng Ng
     Department of Chemistry
     University of Malaya
     50603 Kuala Lumpur
     Malaysia
;
_publ_contact_author_email     seikweng@um.edu.my
_publ_contact_author_fax     '03 7967 4193'
_publ_contact_author_phone     '03 7967 6778'
_publ_section_title
;
4,4'-Diphenyl-2,2'-bi-1,3-thiazole
;
loop_
    _publ_author_name
    _publ_author_address
    'Ng, Seik Weng'
;
Department of Chemistry
University of Malaya
50603 Kuala Lumpur
Malaysia
;
_publ_section_synopsis     .
data_I
_audit_creation_method     SHELXL-97
_chemical_name_systematic
;
4,4'-Diphenyl-2,2'-bi-1,3-thiazole
;
_chemical_name_common     ?
_chemical_formula_moiety     'C18 H12 N2 S2'
_chemical_formula_sum     'C18 H12 N2 S2'
_chemical_formula_iupac     'C18 H12 N2 S2'
_chemical_formula_weight     320.42
_chemical_melting_point     ?
_symmetry_cell_setting     monoclinic
_symmetry_space_group_name_H-M     'P 21/c'
_symmetry_space_group_name_Hall     '-P 2ybc'
loop_
    _symmetry_equiv_pos_as_xyz
    'x, y, z'
    '-x, y+1/2, -z+1/2'
    '-x, -y, -z'
    'x, -y-1/2, z-1/2'
_cell_length_a     5.7769(4)
_cell_length_b     7.6573(5)
_cell_length_c     17.1960(12)
_cell_angle_alpha     90.00
_cell_angle_beta     99.6140(10)
_cell_angle_gamma     90.00
_cell_volume     749.99(9)
_cell_formula_units_Z     2
_cell_measurement_reflns_used     4091
_cell_measurement_theta_min     2.4
_cell_measurement_theta_max     28.3
_cell_measurement_temperature     100(2)
_exptl_crystal_description     Prism
_exptl_crystal_colour     Colorless
_exptl_crystal_size_max     0.30
_exptl_crystal_size_mid     0.10
_exptl_crystal_size_min     0.10
_exptl_crystal_density_diffrn     1.419
_exptl_crystal_density_meas     ?
_exptl_crystal_density_method     'not measured'
_exptl_crystal_F_000     332
_exptl_absorpt_coefficient_mu     0.351
_exptl_absorpt_correction_type     multi-scan
_exptl_absorpt_process_details     '(SADABS; Sheldrick, 1996)'
_exptl_absorpt_correction_T_min     0.9019
_exptl_absorpt_correction_T_max     0.9657
_diffrn_ambient_temperature     100(2)
_diffrn_radiation_type     MoK\a
_diffrn_radiation_wavelength     0.71073
_diffrn_radiation_source     'fine-focus sealed tube'
_diffrn_radiation_monochromator     graphite
_diffrn_measurement_device_type     'Bruker SMART APEX diffractometer'
_diffrn_measurement_method     '\w scans'
_diffrn_detector_area_resol_mean     ?
_diffrn_reflns_number     6993
_diffrn_reflns_av_R_equivalents     0.0259
_diffrn_reflns_av_sigmaI/netI     0.0215
_diffrn_reflns_theta_min     2.40
_diffrn_reflns_theta_max     27.49
_diffrn_reflns_theta_full     27.49
_diffrn_measured_fraction_theta_max     0.999
_diffrn_measured_fraction_theta_full     0.999
_diffrn_reflns_limit_h_min     -7
_diffrn_reflns_limit_h_max     7
_diffrn_reflns_limit_k_min     -9
_diffrn_reflns_limit_k_max     9
_diffrn_reflns_limit_l_min     -21
_diffrn_reflns_limit_l_max     22
_diffrn_standards_number     0
_diffrn_standards_interval_count     0
_diffrn_standards_interval_time     0
_diffrn_standards_decay_%     0
_reflns_number_total     1730
_reflns_number_gt     1575
_reflns_threshold_expression     I>2\s(I)
_refine_ls_structure_factor_coef     Fsqd
_refine_ls_matrix_type     full
_refine_ls_R_factor_all     0.0306
_refine_ls_R_factor_gt     0.0275
_refine_ls_wR_factor_gt     0.0751
_refine_ls_wR_factor_ref     0.0786
_refine_ls_goodness_of_fit_ref     1.038
_refine_ls_restrained_S_all     1.038
_refine_ls_number_reflns     1730
_refine_ls_number_parameters     100
_refine_ls_number_restraints     0
_refine_ls_hydrogen_treatment     constr
_refine_ls_weighting_scheme     calc
_refine_ls_weighting_details
         'calc w=1/[\s^2^(Fo^2^)+(0.0421P)^2^+0.3500P] where P=(Fo^2^+2Fc^2^)/3'
_atom_sites_solution_hydrogens     geom
_atom_sites_solution_primary     direct
_atom_sites_solution_secondary     difmap
_refine_ls_shift/su_max     0.001
_refine_ls_shift/su_mean     0.001
_refine_diff_density_max     0.415
_refine_diff_density_min     -0.239
_refine_ls_extinction_method     none
_refine_ls_extinction_coef     ?
loop_
    _atom_type_symbol
    _atom_type_description
    _atom_type_scat_dispersion_real
    _atom_type_scat_dispersion_imag
    _atom_type_scat_source
    'C' 'C' 0.0033 0.0016
                         'International Tables Vol C Tables 4.2.6.8 and 6.1.1.4'
    'H' 'H' 0.0000 0.0000
                         'International Tables Vol C Tables 4.2.6.8 and 6.1.1.4'
    'N' 'N' 0.0061 0.0033
                         'International Tables Vol C Tables 4.2.6.8 and 6.1.1.4'
    'S' 'S' 0.1246 0.1234
                         'International Tables Vol C Tables 4.2.6.8 and 6.1.1.4'
_computing_data_collection     'APEX2  (Bruker, 2009)'
_computing_cell_refinement     'SAINT (Bruker, 2009)'
_computing_data_reduction     'SAINT (Bruker, 2009)'
_computing_structure_solution     'SHELXS97 (Sheldrick, 2008)'
_computing_structure_refinement     'SHELXL97 (Sheldrick, 2008)'
_computing_molecular_graphics     'X-SEED (Barbour, 2001)'
_computing_publication_material     'publCIF (Westrip, 2010)'
loop_
    _atom_site_type_symbol
    _atom_site_label
    _atom_site_fract_x
    _atom_site_fract_y
    _atom_site_fract_z
    _atom_site_U_iso_or_equiv
    _atom_site_adp_type
    _atom_site_calc_flag
    _atom_site_refinement_flags
    _atom_site_occupancy
    _atom_site_disorder_assembly
    _atom_site_disorder_group
    S S1 0.76174(5) 0.35670(4) 0.446214(17) 0.01797(12) Uani d . 1 . .
    N N1 0.35546(18) 0.49301(13) 0.39798(6) 0.0151(2) Uani d . 1 . .
    C C1 0.2750(2) 0.43006(15) 0.25545(7) 0.0139(2) Uani d . 1 . .
    C C2 0.0586(2) 0.51551(16) 0.24862(7) 0.0156(2) Uani d . 1 . .
    H H2 0.0132 0.5690 0.2936 0.019 Uiso calc R 1 . .
    C C3 -0.0906(2) 0.52260(16) 0.17611(7) 0.0179(3) Uani d . 1 . .
    H H3 -0.2377 0.5804 0.1719 0.022 Uiso calc R 1 . .
    C C4 -0.0255(2) 0.44574(17) 0.10999(7) 0.0198(3) Uani d . 1 . .
    H H4 -0.1278 0.4505 0.0607 0.024 Uiso calc R 1 . .
    C C5 0.1903(2) 0.36157(16) 0.11614(7) 0.0193(3) Uani d . 1 . .
    H H5 0.2355 0.3094 0.0708 0.023 Uiso calc R 1 . .
    C C6 0.3399(2) 0.35345(15) 0.18827(7) 0.0165(3) Uani d . 1 . .
    H H6 0.4868 0.2957 0.1921 0.020 Uiso calc R 1 . .
    C C7 0.4293(2) 0.41960(15) 0.33292(7) 0.0140(2) Uani d . 1 . .
    C C8 0.6444(2) 0.34026(16) 0.34867(7) 0.0167(3) Uani d . 1 . .
    H H8 0.7186 0.2835 0.3103 0.020 Uiso calc R 1 . .
    C C9 0.5133(2) 0.46895(15) 0.46100(7) 0.0150(2) Uani d . 1 . .
loop_
    _atom_site_aniso_label
    _atom_site_aniso_U_11
    _atom_site_aniso_U_22
    _atom_site_aniso_U_33
    _atom_site_aniso_U_12
    _atom_site_aniso_U_13
    _atom_site_aniso_U_23
    S1 0.01731(17) 0.02092(18) 0.01515(17) 0.00472(11) 0.00112(12) -0.00100(11)
    N1 0.0165(5) 0.0146(5) 0.0145(5) -0.0003(4) 0.0035(4) 0.0003(4)
    C1 0.0159(6) 0.0113(5) 0.0149(6) -0.0023(4) 0.0038(4) 0.0007(4)
    C2 0.0166(6) 0.0142(6) 0.0167(6) -0.0010(4) 0.0046(5) -0.0004(4)
    C3 0.0156(6) 0.0155(6) 0.0221(6) -0.0006(4) 0.0014(5) 0.0004(5)
    C4 0.0229(7) 0.0179(6) 0.0167(6) -0.0023(5) -0.0020(5) -0.0003(5)
    C5 0.0256(7) 0.0179(6) 0.0147(6) -0.0011(5) 0.0044(5) -0.0030(4)
    C6 0.0180(6) 0.0149(6) 0.0172(6) 0.0006(4) 0.0040(5) -0.0007(4)
    C7 0.0168(6) 0.0115(5) 0.0145(5) -0.0017(4) 0.0043(4) -0.0004(4)
    C8 0.0187(6) 0.0176(6) 0.0141(5) 0.0006(4) 0.0034(4) -0.0013(4)
    C9 0.0164(6) 0.0134(5) 0.0157(6) 0.0001(4) 0.0041(4) 0.0001(4)
loop_
    _geom_bond_atom_site_label_1
    _geom_bond_atom_site_label_2
    _geom_bond_site_symmetry_2
    _geom_bond_distance
    _geom_bond_publ_flag
    S1 C8 . 1.7056(12) ?
    S1 C9 . 1.7278(12) ?
    N1 C9 . 1.3076(15) ?
    N1 C7 . 1.3817(15) ?
    C1 C2 . 1.3981(16) ?
    C1 C6 . 1.4013(16) ?
    C1 C7 . 1.4762(16) ?
    C2 C3 . 1.3934(17) ?
    C2 H2 . 0.9500 ?
    C3 C4 . 1.3870(18) ?
    C3 H3 . 0.9500 ?
    C4 C5 . 1.3914(18) ?
    C4 H4 . 0.9500 ?
    C5 C6 . 1.3897(17) ?
    C5 H5 . 0.9500 ?
    C6 H6 . 0.9500 ?
    C7 C8 . 1.3690(17) ?
    C8 H8 . 0.9500 ?
    C9 C9 3_666 1.455(2) ?
loop_
    _geom_angle_atom_site_label_1
    _geom_angle_atom_site_label_2
    _geom_angle_atom_site_label_3
    _geom_angle_site_symmetry_1
    _geom_angle_site_symmetry_3
    _geom_angle
    _geom_angle_publ_flag
    C8 S1 C9 . . 88.74(6) ?
    C9 N1 C7 . . 110.30(10) ?
    C2 C1 C6 . . 119.02(11) ?
    C2 C1 C7 . . 119.86(11) ?
    C6 C1 C7 . . 121.11(11) ?
    C3 C2 C1 . . 120.28(11) ?
    C3 C2 H2 . . 119.9 ?
    C1 C2 H2 . . 119.9 ?
    C4 C3 C2 . . 120.33(11) ?
    C4 C3 H3 . . 119.8 ?
    C2 C3 H3 . . 119.8 ?
    C3 C4 C5 . . 119.76(11) ?
    C3 C4 H4 . . 120.1 ?
    C5 C4 H4 . . 120.1 ?
    C6 C5 C4 . . 120.27(11) ?
    C6 C5 H5 . . 119.9 ?
    C4 C5 H5 . . 119.9 ?
    C5 C6 C1 . . 120.33(11) ?
    C5 C6 H6 . . 119.8 ?
    C1 C6 H6 . . 119.8 ?
    C8 C7 N1 . . 114.40(11) ?
    C8 C7 C1 . . 126.45(11) ?
    N1 C7 C1 . . 119.14(10) ?
    C7 C8 S1 . . 111.12(9) ?
    C7 C8 H8 . . 124.4 ?
    S1 C8 H8 . . 124.4 ?
    N1 C9 C9 . 3_666 123.47(14) ?
    N1 C9 S1 . . 115.44(9) ?
    C9 C9 S1 3_666 . 121.09(12) ?
loop_
    _geom_torsion_atom_site_label_1
    _geom_torsion_atom_site_label_2
    _geom_torsion_atom_site_label_3
    _geom_torsion_atom_site_label_4
    _geom_torsion_site_symmetry_1
    _geom_torsion_site_symmetry_2
    _geom_torsion_site_symmetry_3
    _geom_torsion_site_symmetry_4
    _geom_torsion
    _geom_torsion_publ_flag
    C6 C1 C2 C3 . . . . 0.60(17) ?
    C7 C1 C2 C3 . . . . -178.53(11) ?
    C1 C2 C3 C4 . . . . -0.32(18) ?
    C2 C3 C4 C5 . . . . -0.17(18) ?
    C3 C4 C5 C6 . . . . 0.36(19) ?
    C4 C5 C6 C1 . . . . -0.06(18) ?
    C2 C1 C6 C5 . . . . -0.41(17) ?
    C7 C1 C6 C5 . . . . 178.71(11) ?
    C9 N1 C7 C8 . . . . 0.13(15) ?
    C9 N1 C7 C1 . . . . 179.22(10) ?
    C2 C1 C7 C8 . . . . 179.79(12) ?
    C6 C1 C7 C8 . . . . 0.67(18) ?
    C2 C1 C7 N1 . . . . 0.83(16) ?
    C6 C1 C7 N1 . . . . -178.29(11) ?
    N1 C7 C8 S1 . . . . -0.35(13) ?
    C1 C7 C8 S1 . . . . -179.35(9) ?
    C9 S1 C8 C7 . . . . 0.34(10) ?
    C7 N1 C9 C9 . . . 3_666 -179.94(14) ?
    C7 N1 C9 S1 . . . . 0.14(13) ?
    C8 S1 C9 N1 . . . . -0.28(10) ?
    C8 S1 C9 C9 . . . 3_666 179.80(14) ?
