# Supplementary material for: 4,4′-Diphenyl-2,2′-bi-1,3-thia­zole
Source: Acta Crystallogr Sect E Struct Rep Online. 2010 Jul 17;66(Pt 8):o2030. doi: 10.1107/S1600536810027261 (PMC3007272; doi:10.1107/S1600536810027261)
Supplement: Supplementary file 2 [file e-66-o2030-Isup2.hkl]

# 
# h,k,l, Fc-squared, Fo-squared, sigma(Fo-squared) and status flag 
# 
data_I
_shelx_title '  P21/c' 
_shelx_refln_list_code          4 
_shelx_F_calc_maximum       93.02 
_exptl_crystal_F_000       332.00 
_reflns_d_resolution_high  0.7698 
 
loop_ 
 _symmetry_equiv_pos_as_xyz 
 'x, y, z' 
 '-x, y+1/2, -z+1/2' 
 '-x, -y, -z' 
 'x, -y-1/2, z-1/2' 
 
_cell_length_a     5.7769 
_cell_length_b     7.6573 
_cell_length_c    17.1960 
_cell_angle_alpha  90.000 
_cell_angle_beta   99.614 
_cell_angle_gamma  90.000 
 
_shelx_F_squared_multiplier     1.000 
 
loop_ 
 _refln_index_h 
 _refln_index_k 
 _refln_index_l 
 _refln_F_squared_calc 
 _refln_F_squared_meas 
 _refln_F_squared_sigma 
 _refln_observed_status 
   1   0   0      112.52      118.58      2.09 o 
   2   0   0      987.69     1004.10     15.66 o 
   3   0   0      334.98      412.28      7.06 o 
   4   0   0      596.32      630.90     10.65 o 
   5   0   0       16.24       13.45      1.98 o 
   6   0   0      139.77      140.40      4.72 o 
   7   0   0      370.77      396.67     15.42 o 
   1   1   0      241.10      231.36      2.81 o 
   2   1   0       16.79       17.55      0.78 o 
   3   1   0      402.78      369.39      4.57 o 
   4   1   0        0.48        0.50      0.45 o 
   5   1   0      247.28      247.13      3.69 o 
   6   1   0       82.72       86.46      2.25 o 
   7   1   0      127.45      141.27      8.11 o 
   0   2   0     6539.31     7180.30    137.58 o 
   1   2   0      210.20      212.73      2.69 o 
   2   2   0     1767.36     1911.67     20.81 o 
   3   2   0       93.08      109.19      1.93 o 
   4   2   0        5.18        6.12      0.68 o 
   5   2   0       82.79       83.37      2.06 o 
   6   2   0        0.22        0.23      0.85 o 
   7   2   0       14.70       10.68      3.15 o 
   1   3   0      134.36      160.34      2.22 o 
   2   3   0      256.44      290.09      3.70 o 
   3   3   0       52.14       45.83      1.58 o 
   4   3   0        0.66       -0.07      0.84 o 
   5   3   0       55.04       62.02      2.10 o 
   6   3   0      113.72      117.65      8.60 o 
   7   3   0        0.01       -0.55      1.19 o 
   0   4   0      424.71      404.67      7.00 o 
   1   4   0       78.72       90.29      1.59 o 
   2   4   0     2489.38     2613.49     28.52 o 
   3   4   0       59.56       50.96      1.51 o 
   4   4   0      326.68      319.92      4.96 o 
   5   4   0      306.71      294.70      6.05 o 
   6   4   0       60.69       70.67      3.05 o 
   1   5   0      877.82      866.14     10.07 o 
   2   5   0       54.44       66.10      1.48 o 
   3   5   0      493.74      462.80      6.63 o 
   4   5   0       19.21       22.68      1.27 o 
   5   5   0      242.90      237.01      6.08 o 
   6   5   0        0.53        1.40      1.28 o 
   0   6   0     1131.01     1144.40     18.65 o 
   1   6   0        0.15        0.39      0.51 o 
   2   6   0      228.53      217.43      3.75 o 
   3   6   0       37.41       32.26      1.48 o 
   4   6   0        8.20        5.01      0.97 o 
   5   6   0        3.76        1.51      1.76 o 
   1   7   0        4.88        4.14      0.77 o 
   2   7   0       15.56       14.53      1.11 o 
   3   7   0       11.56       10.73      1.06 o 
   4   7   0        0.10       -1.12      0.75 o 
   5   7   0       30.66       36.83      3.14 o 
   0   8   0      176.73      180.37      4.53 o 
   1   8   0        8.12        8.71      1.01 o 
   2   8   0      141.09      143.28      3.18 o 
   3   8   0       14.46       12.35      1.35 o 
   4   8   0        5.99        0.57      1.19 o 
   1   9   0      142.48      145.28      3.31 o 
   2   9   0        7.67        7.82      1.27 o 
   3   9   0       90.74       99.86      3.21 o 
  -7   1   1      222.15      218.50      6.77 o 
  -6   1   1       27.62       26.88      1.60 o 
  -5   1   1        6.17        7.90      0.75 o 
  -4   1   1      108.43      104.00      1.90 o 
  -3   1   1       85.86       86.69      1.68 o 
  -2   1   1       80.08      100.16      1.88 o 
  -1   1   1     7974.78     9786.92    187.75 o 
   0   1   1     2257.07     2208.92     23.61 o 
   1   1   1     1269.24     1255.13     13.58 o 
   2   1   1     1831.75     1893.23     20.52 o 
   3   1   1        0.07        0.34      0.38 o 
   4   1   1      214.69      206.64      3.75 o 
   5   1   1        0.09        0.22      0.66 o 
   6   1   1       40.13       40.12      3.74 o 
   7   1   1        6.81        4.19      1.86 o 
  -7   2   1       64.76       75.80      3.17 o 
  -6   2   1       95.14       96.49      2.74 o 
  -5   2   1       34.40       40.85      1.46 o 
  -4   2   1      216.34      193.44      3.05 o 
  -3   2   1     2008.77     2110.39     25.15 o 
  -2   2   1      991.01     1033.16     11.47 o 
  -1   2   1     8653.37     8841.71    386.29 o 
   0   2   1     7448.32     7562.99    358.36 o 
   1   2   1     1297.34     1260.81     17.00 o 
   2   2   1      465.91      500.94      7.84 o 
   3   2   1      651.78      626.54      7.40 o 
   4   2   1        2.19        2.80      0.66 o 
   5   2   1      318.09      310.83      5.43 o 
   6   2   1       97.15       96.87      2.88 o 
   7   2   1      121.59      125.03      5.42 o 
  -7   3   1       27.40       27.78      2.37 o 
  -6   3   1      202.39      210.90      5.38 o 
  -5   3   1      162.25      155.44      5.04 o 
  -4   3   1      522.83      473.87      7.46 o 
  -3   3   1       14.63        9.11      0.54 o 
  -2   3   1     1481.62     1465.91     27.38 o 
  -1   3   1     1546.99     1564.66     17.11 o 
   0   3   1      231.56      207.27      2.69 o 
   1   3   1      169.59      192.32      2.58 o 
   2   3   1      125.70       97.70      1.77 o 
   3   3   1       55.03       59.20      1.47 o 
   4   3   1      221.44      236.55      3.88 o 
   5   3   1        0.04        0.36      0.64 o 
   6   3   1      757.85      758.39     12.02 o 
  -6   4   1       23.84       24.79      2.10 o 
  -5   4   1       68.30       72.16      2.31 o 
  -4   4   1       58.46       50.12      1.59 o 
  -3   4   1       82.46       74.31      3.02 o 
  -2   4   1        1.90        1.52      0.55 o 
  -1   4   1      363.41      353.94      4.43 o 
   0   4   1       18.95       11.72      0.61 o 
   1   4   1     1091.98     1152.03     12.94 o 
   2   4   1      150.16      154.10      2.38 o 
   3   4   1       43.07       43.79      1.33 o 
   4   4   1       65.21       56.12      1.67 o 
   5   4   1       26.51       26.41      2.04 o 
   6   4   1       73.71       86.77      5.59 o 
  -6   5   1        1.83        0.31      1.18 o 
  -5   5   1        0.83        3.25      0.94 o 
  -4   5   1       74.37       64.59      1.88 o 
  -3   5   1       42.19       34.63      2.45 o 
  -2   5   1        0.36        0.16      0.40 o 
  -1   5   1       20.42       18.74      0.87 o 
   0   5   1       20.49       26.21      0.95 o 
   1   5   1      167.52      185.33      2.80 o 
   2   5   1       31.71       35.27      1.15 o 
   3   5   1       27.95       23.26      1.21 o 
   4   5   1        0.09       -0.27      0.49 o 
   5   5   1       17.64       21.60      1.88 o 
   6   5   1      325.58      321.75      7.54 o 
  -5   6   1       40.19       49.88      2.86 o 
  -4   6   1        0.02        0.29      0.79 o 
  -3   6   1      192.86      188.56      3.94 o 
  -2   6   1       92.25       91.24      2.42 o 
  -1   6   1      308.87      313.68      4.34 o 
   0   6   1      149.47      156.01      2.60 o 
   1   6   1      915.21      925.73     10.90 o 
   2   6   1       22.00       28.14      2.13 o 
   3   6   1      293.95      279.00      4.62 o 
   4   6   1       64.71       58.65      2.28 o 
   5   6   1       52.98       56.42      3.14 o 
  -5   7   1      207.27      185.44      5.31 o 
  -4   7   1       66.53       71.49      3.93 o 
  -3   7   1        9.06       10.71      1.34 o 
  -2   7   1      317.77      307.63      5.01 o 
  -1   7   1       30.87       32.46      1.44 o 
   0   7   1      464.13      457.24      6.06 o 
   1   7   1       35.91       38.33      1.37 o 
   2   7   1      151.00      141.82      3.58 o 
   3   7   1      133.81      128.59      2.91 o 
   4   7   1      385.41      372.18      8.15 o 
   5   7   1       35.27       37.13      2.66 o 
  -4   8   1       28.79       29.71      4.24 o 
  -3   8   1      137.86      138.44      3.61 o 
  -2   8   1       90.92       90.89      3.02 o 
  -1   8   1      651.61      665.36      9.40 o 
   0   8   1       23.16       26.74      1.32 o 
   1   8   1      149.45      150.59      3.21 o 
   2   8   1      132.42      128.49      3.48 o 
   3   8   1       15.96       20.23      1.65 o 
   4   8   1       11.25        8.70      1.62 o 
  -3   9   1        1.20        0.57      1.05 o 
  -2   9   1       24.37       26.96      1.88 o 
  -1   9   1        1.40        0.79      0.82 o 
   0   9   1        0.06       -0.41      0.87 o 
   1   9   1       15.95       15.67      1.34 o 
   2   9   1       11.54        9.85      1.63 o 
   3   9   1       78.04       71.95      3.28 o 
  -7   0   2      113.37      119.18      6.19 o 
  -6   0   2       23.98       21.10      2.06 o 
  -5   0   2      195.66      172.95      4.98 o 
  -4   0   2      194.28      189.67      4.97 o 
  -2   0   2      583.74      553.51     11.37 o 
  -1   0   2      663.81      616.90     11.66 o 
   0   0   2      286.33      289.45      4.55 o 
   1   0   2     3334.18     3383.12     64.12 o 
   2   0   2      541.14      513.17     11.76 o 
   3   0   2      277.42      284.45      5.20 o 
   4   0   2     1441.32     1369.43     46.98 o 
   5   0   2       83.54       80.25      4.11 o 
   6   0   2       79.73       74.66      5.08 o 
   7   0   2       12.76       14.41      3.47 o 
  -7   1   2       18.63       24.34      2.54 o 
  -6   1   2      206.28      199.24      4.55 o 
  -5   1   2      189.66      185.69      3.30 o 
  -4   1   2      111.34       95.11      1.95 o 
  -3   1   2      490.04      507.84      6.01 o 
  -2   1   2      105.42       84.94      1.30 o 
  -1   1   2     4222.95     4306.73     62.06 o 
   0   1   2      525.66      512.60      6.97 o 
   1   1   2      527.00      519.47      6.34 o 
   2   1   2      329.86      341.14      4.10 o 
   3   1   2      325.30      318.99      4.51 o 
   4   1   2       22.02       22.99      1.51 o 
   5   1   2      238.04      239.10      4.52 o 
   6   1   2      127.03      131.69      7.11 o 
   7   1   2      106.43      125.82      7.83 o 
  -7   2   2        0.06       -0.23      1.11 o 
  -6   2   2       95.88       88.83      2.62 o 
  -5   2   2        2.12        0.04      0.60 o 
  -4   2   2      194.58      189.99      2.85 o 
  -3   2   2      353.65      414.73      5.06 o 
  -2   2   2      473.15      493.58      6.33 o 
  -1   2   2     7382.37     7255.47    197.62 o 
   0   2   2      473.35      490.51      5.56 o 
   1   2   2      136.21      141.48      1.93 o 
   2   2   2        0.68        1.57      0.33 o 
   3   2   2       39.72       35.57      1.00 o 
   4   2   2       24.32       28.08      1.10 o 
   5   2   2        0.16       -0.03      0.73 o 
   6   2   2      545.36      554.52     11.60 o 
   7   2   2       15.55       15.86      2.02 o 
  -7   3   2        9.66       16.90      1.96 o 
  -6   3   2       61.00       61.90      2.26 o 
  -5   3   2      181.81      155.27      3.04 o 
  -4   3   2       18.51       13.28      0.94 o 
  -3   3   2        6.80        8.62      0.70 o 
  -2   3   2        1.66        5.32      0.52 o 
  -1   3   2     3292.01     3471.24     37.33 o 
   0   3   2      200.14      206.36      2.69 o 
   1   3   2       94.05       90.68      1.49 o 
   2   3   2      119.35      127.63      1.98 o 
   3   3   2      433.41      443.16      5.53 o 
   4   3   2        0.69        0.99      0.54 o 
   5   3   2       88.74       88.57      2.58 o 
   6   3   2      192.45      187.81      4.67 o 
  -6   4   2       28.68       26.17      3.97 o 
  -5   4   2        7.94       14.88      1.29 o 
  -4   4   2      389.13      391.70      5.81 o 
  -3   4   2      247.74      234.03      3.75 o 
  -2   4   2      339.48      324.47      4.15 o 
  -1   4   2     5725.16     5946.73     69.50 o 
   0   4   2      284.57      267.99      3.50 o 
   1   4   2      326.60      322.61      4.13 o 
   2   4   2      187.54      165.27      4.35 o 
   3   4   2        4.84        4.36      0.57 o 
   4   4   2      102.92       95.11      2.21 o 
   5   4   2       57.44       55.96      2.19 o 
   6   4   2      968.41      981.66     24.02 o 
  -6   5   2      271.18      266.01      6.84 o 
  -5   5   2        0.02        1.02      0.83 o 
  -4   5   2      243.29      239.56      4.69 o 
  -3   5   2      644.56      629.75      8.57 o 
  -2   5   2      138.45      136.36      2.64 o 
  -1   5   2       29.93       22.92      0.92 o 
   0   5   2       32.33       26.40      1.21 o 
   1   5   2      618.18      621.22      8.25 o 
   2   5   2       47.93       45.53      1.27 o 
   3   5   2       52.01       54.18      2.00 o 
   4   5   2      194.49      191.05      4.10 o 
   5   5   2      182.90      182.45      4.21 o 
   6   5   2       12.54       11.73      1.73 o 
  -5   6   2      113.26      103.92      3.07 o 
  -4   6   2       79.88       79.29      2.52 o 
  -3   6   2      171.02      173.13      4.13 o 
  -2   6   2      476.28      466.67      7.55 o 
  -1   6   2       24.19       22.98      1.04 o 
   0   6   2      182.30      181.15      2.88 o 
   1   6   2      726.98      761.06      9.16 o 
   2   6   2      134.65      131.86      2.70 o 
   3   6   2        0.74        1.23      0.66 o 
   4   6   2      500.79      475.20      8.19 o 
   5   6   2       37.11       35.35      2.46 o 
  -5   7   2       44.09       42.82      2.81 o 
  -4   7   2       19.85       19.53      1.56 o 
  -3   7   2        0.35        0.23      1.10 o 
  -2   7   2        7.73        8.22      1.05 o 
  -1   7   2       20.19       22.62      1.28 o 
   0   7   2       36.77       39.60      1.37 o 
   1   7   2       13.27       15.11      0.99 o 
   2   7   2        1.48        1.40      0.71 o 
   3   7   2        3.98        3.03      0.80 o 
   4   7   2       20.99       18.48      1.62 o 
   5   7   2       22.02       25.72      2.40 o 
  -4   8   2        1.49        1.51      1.07 o 
  -3   8   2       82.55       87.54      2.83 o 
  -2   8   2       80.78       77.19      2.59 o 
  -1   8   2        3.62        4.38      0.90 o 
   0   8   2      100.58      100.80      2.97 o 
   1   8   2      196.78      201.36      4.65 o 
   2   8   2      366.28      355.52      5.83 o 
   3   8   2        9.33        8.02      1.64 o 
   4   8   2      223.97      208.54      5.72 o 
  -3   9   2       60.36       60.93      2.66 o 
  -2   9   2       43.14       47.63      2.42 o 
  -1   9   2       29.27       28.86      1.68 o 
   0   9   2       40.49       42.63      2.21 o 
   1   9   2      118.36      124.53      3.05 o 
   2   9   2        4.11        5.91      1.07 o 
  -7   1   3      159.31      153.88      5.18 o 
  -6   1   3        0.02       -0.09      0.77 o 
  -5   1   3      487.10      443.27      6.38 o 
  -4   1   3      644.74      713.63      8.40 o 
  -3   1   3      713.13      693.36      7.97 o 
  -2   1   3      152.65      169.92      2.21 o 
  -1   1   3     3951.75     3965.36     46.22 o 
   0   1   3     1663.35     1673.43     17.99 o 
   1   1   3        5.59        3.94      0.27 o 
   2   1   3      397.00      375.44      4.81 o 
   3   1   3        1.72        3.83      0.45 o 
   4   1   3       59.26       57.10      1.49 o 
   5   1   3     1185.36     1223.94     17.55 o 
   6   1   3       13.94       14.31      1.67 o 
   7   1   3       34.15       41.67      3.57 o 
  -7   2   3        7.55        6.30      2.76 o 
  -6   2   3       39.49       48.65      2.26 o 
  -5   2   3      107.30       99.43      2.25 o 
  -4   2   3     1290.35     1294.00     16.06 o 
  -3   2   3        4.02       10.00      0.52 o 
  -2   2   3      637.08      611.87      7.71 o 
  -1   2   3      541.17      591.11      7.49 o 
   0   2   3     3654.60     3549.02     41.44 o 
   1   2   3      255.80      228.98      2.88 o 
   2   2   3      139.85      125.04      2.15 o 
   3   2   3      532.11      481.08      6.29 o 
   4   2   3       57.07       58.03      1.45 o 
   5   2   3     1449.36     1416.28     20.27 o 
   6   2   3      109.38      114.98      4.21 o 
   7   2   3      302.86      355.56      8.45 o 
  -7   3   3      186.32      197.67      5.47 o 
  -6   3   3        1.63        0.11      0.80 o 
  -5   3   3       88.48       95.25      2.62 o 
  -4   3   3       69.93       66.77      1.92 o 
  -3   3   3      427.91      431.80      5.94 o 
  -2   3   3     3359.55     3662.34     56.44 o 
  -1   3   3      648.44      648.70      8.16 o 
   0   3   3       82.59       75.45      1.30 o 
   1   3   3     1083.45     1097.75     12.24 o 
   2   3   3       66.97       66.62      1.32 o 
   3   3   3      406.10      400.07      5.09 o 
   4   3   3      135.72      126.90      2.28 o 
   5   3   3      108.87      121.31      4.43 o 
   6   3   3       67.74       66.73      2.49 o 
  -6   4   3      100.68       82.62      3.55 o 
  -5   4   3       23.92       29.73      1.73 o 
  -4   4   3       33.03       35.39      1.98 o 
  -3   4   3       82.81       85.58      1.92 o 
  -2   4   3     3059.77     3163.46     34.30 o 
  -1   4   3        2.35        2.66      0.47 o 
   0   4   3       12.98       13.18      0.67 o 
   1   4   3      168.83      196.75      3.62 o 
   2   4   3      200.95      214.44      3.09 o 
   3   4   3      259.56      268.22      3.78 o 
   4   4   3       97.73       93.51      3.35 o 
   5   4   3       22.45       23.25      1.63 o 
   6   4   3      135.40      134.63      3.68 o 
  -6   5   3       38.23       33.45      4.40 o 
  -5   5   3        4.90        4.09      1.03 o 
  -4   5   3        0.00       -0.98      0.67 o 
  -3   5   3        3.95        2.93      0.76 o 
  -2   5   3      704.68      733.23      9.63 o 
  -1   5   3      239.08      241.79      3.73 o 
   0   5   3       19.75       27.45      1.03 o 
   1   5   3      112.56      115.24      2.05 o 
   2   5   3       14.47       15.35      0.97 o 
   3   5   3      221.27      222.72      3.80 o 
   4   5   3        0.16       -0.42      0.70 o 
   5   5   3       82.91       86.85      2.78 o 
   6   5   3       21.00       20.43      2.07 o 
  -5   6   3        0.67       -0.34      0.88 o 
  -4   6   3      114.81      121.86      3.18 o 
  -3   6   3        9.15       11.66      1.70 o 
  -2   6   3     1560.99     1547.80     19.31 o 
  -1   6   3       18.68       15.99      0.89 o 
   0   6   3       43.74       38.84      1.27 o 
   1   6   3        5.61        3.93      0.65 o 
   2   6   3      391.59      397.97      5.36 o 
   3   6   3      258.10      262.78      4.45 o 
   4   6   3       76.33       74.59      2.53 o 
   5   6   3      212.80      220.43      4.99 o 
  -5   7   3      175.62      193.93      4.61 o 
  -4   7   3       21.56       22.38      1.66 o 
  -3   7   3      252.55      254.95      5.84 o 
  -2   7   3       22.39       23.29      1.34 o 
  -1   7   3       29.95       28.29      1.39 o 
   0   7   3      446.45      447.85      5.98 o 
   1   7   3       77.11       78.77      2.18 o 
   2   7   3      214.52      208.42      3.83 o 
   3   7   3        2.36        3.22      0.98 o 
   4   7   3       86.24       91.35      2.95 o 
  -4   8   3      239.24      250.96      5.46 o 
  -3   8   3      128.77      126.98      3.50 o 
  -2   8   3      150.87      156.78      6.36 o 
  -1   8   3       28.51       33.82      1.65 o 
   0   8   3      689.40      692.02      9.68 o 
   1   8   3        1.91        0.41      0.73 o 
   2   8   3        3.58        4.01      1.13 o 
   3   8   3      208.03      203.29      6.71 o 
   4   8   3       70.15       68.92      3.16 o 
  -3   9   3        8.65        6.43      1.82 o 
  -2   9   3       60.26       58.04      2.52 o 
  -1   9   3      128.08      130.59      3.60 o 
   0   9   3        2.88        2.59      1.01 o 
   1   9   3       84.72       77.92      2.68 o 
   2   9   3       34.82       34.34      2.12 o 
  -7   0   4      228.40      215.65      9.08 o 
  -6   0   4      249.53      232.63      6.51 o 
  -5   0   4      585.54      556.29     11.58 o 
  -4   0   4        0.43        0.93      0.96 o 
  -3   0   4     1455.55     1368.45     21.44 o 
  -2   0   4     1069.52     1074.44     24.78 o 
  -1   0   4     2129.25     2093.87     31.80 o 
   0   0   4      606.31      646.15     10.09 o 
   1   0   4      970.65      911.37     14.18 o 
   2   0   4     1341.94     1346.73     20.99 o 
   3   0   4      180.26      149.41      4.30 o 
   4   0   4     1908.13     1827.97     36.42 o 
   5   0   4     2730.53     2730.85     53.87 o 
   6   0   4       96.66       91.78      4.09 o 
   7   0   4      326.19      349.92     14.82 o 
  -7   1   4       56.10       54.98      3.22 o 
  -6   1   4       96.14      107.11      2.83 o 
  -5   1   4       14.19       16.26      1.05 o 
  -4   1   4     1125.03     1139.35     12.93 o 
  -3   1   4        6.20        7.46      0.50 o 
  -2   1   4     1915.04     2001.72     24.44 o 
  -1   1   4      106.78      104.32      1.62 o 
   0   1   4      767.57      755.31      8.34 o 
   1   1   4       26.09       22.06      0.71 o 
   2   1   4      190.30      175.88      2.38 o 
   3   1   4       67.13       53.90      1.19 o 
   4   1   4       73.60       69.08      1.55 o 
   5   1   4       45.13       46.91      1.94 o 
   6   1   4       39.91       45.36      2.75 o 
   7   1   4       57.45       58.01      4.20 o 
  -7   2   4        0.12        0.79      1.13 o 
  -6   2   4       87.54       78.78      2.48 o 
  -5   2   4       54.65       56.30      1.93 o 
  -4   2   4       87.65      102.41      2.12 o 
  -3   2   4       54.74       56.94      1.34 o 
  -2   2   4        1.53        3.31      0.75 o 
  -1   2   4        6.88        7.19      0.68 o 
   0   2   4        7.44        6.75      1.30 o 
   1   2   4        7.40        5.79      0.39 o 
   2   2   4        4.04        7.73      0.65 o 
   3   2   4      565.87      600.77      7.76 o 
   4   2   4       47.21       48.85      1.58 o 
   5   2   4       62.72       68.12      2.23 o 
   6   2   4       19.77       25.45      2.18 o 
  -7   3   4       92.54       92.60      3.06 o 
  -6   3   4        1.28        0.83      1.01 o 
  -5   3   4        0.75        0.23      0.94 o 
  -4   3   4      552.61      546.01      7.50 o 
  -3   3   4       84.16       89.67      3.56 o 
  -2   3   4      474.66      490.31      8.77 o 
  -1   3   4       24.36       20.49      0.78 o 
   0   3   4       12.90        9.14      0.58 o 
   1   3   4        2.56        3.02      0.42 o 
   2   3   4      229.51      236.65      3.22 o 
   3   3   4       21.32       30.20      1.04 o 
   4   3   4        0.59        0.47      0.60 o 
   5   3   4        0.53        0.24      0.79 o 
   6   3   4       13.48       13.58      1.85 o 
  -6   4   4       31.35       35.14      2.19 o 
  -5   4   4      293.96      297.93      5.59 o 
  -4   4   4      234.17      254.55      4.79 o 
  -3   4   4      300.77      275.73      4.43 o 
  -2   4   4       69.13       72.40      1.65 o 
  -1   4   4      379.16      362.19      4.54 o 
   0   4   4       32.45       43.71      1.15 o 
   1   4   4      822.16      780.41     18.20 o 
   2   4   4      147.08      141.79      2.30 o 
   3   4   4     1175.99     1196.03     13.72 o 
   4   4   4      177.00      174.26      4.11 o 
   5   4   4      307.29      308.82      5.93 o 
   6   4   4      108.17      124.89      5.32 o 
  -6   5   4      326.01      332.80      7.29 o 
  -5   5   4        7.24        7.08      1.09 o 
  -4   5   4      316.77      320.36      5.82 o 
  -3   5   4      422.68      418.27      6.91 o 
  -2   5   4     1291.01     1298.46     16.19 o 
  -1   5   4        1.53        1.96      0.48 o 
   0   5   4     1237.36     1263.42     14.32 o 
   1   5   4      338.58      358.89      4.73 o 
   2   5   4      221.06      206.49      3.89 o 
   3   5   4      188.85      187.58      3.95 o 
   4   5   4      108.63      112.16      3.05 o 
   5   5   4      150.34      156.33      3.90 o 
   6   5   4      233.73      250.38      6.41 o 
  -5   6   4      278.71      267.86      5.49 o 
  -4   6   4       47.30       45.04      2.13 o 
  -3   6   4      515.94      485.81      8.00 o 
  -2   6   4     1157.57     1160.69     14.81 o 
  -1   6   4      174.35      172.33      3.09 o 
   0   6   4       22.52       24.06      1.08 o 
   1   6   4       13.19       18.40      0.99 o 
   2   6   4       24.69       22.78      1.24 o 
   3   6   4       85.17       82.57      2.53 o 
   4   6   4       94.80       96.31      2.95 o 
   5   6   4      152.71      154.74      4.04 o 
  -5   7   4       16.22       19.43      2.25 o 
  -4   7   4       10.70        9.10      1.23 o 
  -3   7   4       31.73       30.65      1.85 o 
  -2   7   4        0.50        1.92      0.82 o 
  -1   7   4      116.43      112.24      2.81 o 
   0   7   4        0.80        1.51      0.86 o 
   1   7   4      146.75      150.99      2.76 o 
   2   7   4       19.35       19.63      1.27 o 
   3   7   4        2.51        2.24      0.93 o 
   4   7   4       60.61       59.82      2.51 o 
  -4   8   4        0.01       -0.63      1.30 o 
  -3   8   4       67.02       69.93      2.60 o 
  -2   8   4      500.48      479.91      8.23 o 
  -1   8   4      167.29      166.45      3.42 o 
   0   8   4        1.66        1.51      1.20 o 
   1   8   4        0.09       -1.02      0.68 o 
   2   8   4        0.26       -0.50      0.83 o 
   3   8   4       99.81      100.40      3.87 o 
  -3   9   4        3.88        0.89      1.06 o 
  -2   9   4      243.58      240.48      5.24 o 
  -1   9   4      469.60      460.60      8.61 o 
   0   9   4      405.40      405.80      7.34 o 
   1   9   4        0.77       -0.55      0.91 o 
   2   9   4       23.30       24.54      1.88 o 
  -7   1   5       36.43       25.28      2.67 o 
  -6   1   5        2.97        3.43      0.88 o 
  -5   1   5      248.49      235.29      3.90 o 
  -4   1   5      134.69      144.84      2.32 o 
  -3   1   5     1173.15     1243.38     14.81 o 
  -2   1   5       36.99       44.76      1.03 o 
  -1   1   5      595.07      560.79      6.31 o 
   0   1   5       16.44       23.59      0.63 o 
   1   1   5        9.27       13.64      0.63 o 
   2   1   5      666.08      748.67      8.52 o 
   3   1   5       47.71       40.30      1.08 o 
   4   1   5     1874.48     1849.55     22.96 o 
   5   1   5        0.12       -0.55      0.80 o 
   6   1   5        0.57        2.66      1.80 o 
  -7   2   5       42.76       43.16      4.23 o 
  -6   2   5      400.78      394.55      6.90 o 
  -5   2   5        9.08        9.08      1.02 o 
  -4   2   5      395.12      383.90      6.22 o 
  -3   2   5      605.88      582.29      9.80 o 
  -2   2   5     1022.39     1056.41     20.44 o 
  -1   2   5      223.04      244.89      3.06 o 
   0   2   5      530.49      511.17      6.47 o 
   1   2   5       46.87       45.52      1.15 o 
   2   2   5     2162.76     2248.68     24.47 o 
   3   2   5       23.55       22.80      0.91 o 
   4   2   5     2301.43     2237.94     30.64 o 
   5   2   5       58.83       62.47      2.29 o 
   6   2   5      297.63      312.04      7.47 o 
  -7   3   5      207.02      224.47      5.00 o 
  -6   3   5       44.45       47.69      2.60 o 
  -5   3   5      775.54      800.72     12.03 o 
  -4   3   5       96.80       96.81      2.48 o 
  -3   3   5      568.53      561.56      7.42 o 
  -2   3   5      330.09      380.19      6.79 o 
  -1   3   5     1774.82     1836.54     28.15 o 
   0   3   5       60.17       67.22      1.60 o 
   1   3   5     1094.55     1067.44     11.99 o 
   2   3   5      867.61      889.29     10.21 o 
   3   3   5      302.50      278.67      4.36 o 
   4   3   5      168.29      173.53      3.27 o 
   5   3   5      526.79      516.87      9.89 o 
   6   3   5       84.53       83.91      3.53 o 
  -6   4   5       55.07       58.17      2.38 o 
  -5   4   5      226.84      230.35      4.69 o 
  -4   4   5      113.63      116.91      2.90 o 
  -3   4   5        0.54        1.81      0.71 o 
  -2   4   5      144.04      152.38      2.63 o 
  -1   4   5      119.48      121.03      2.19 o 
   0   4   5        3.60        9.33      0.60 o 
   1   4   5       37.48       43.52      1.14 o 
   2   4   5      145.74      130.06      2.80 o 
   3   4   5       11.65       10.45      0.90 o 
   4   4   5       27.90       27.35      1.60 o 
   5   4   5       54.41       53.78      2.22 o 
   6   4   5      204.37      215.32      6.09 o 
  -6   5   5       54.54       56.68      2.57 o 
  -5   5   5       49.41       46.66      2.16 o 
  -4   5   5       74.57       76.07      2.39 o 
  -3   5   5      233.45      249.88      4.70 o 
  -2   5   5       66.53       73.10      2.14 o 
  -1   5   5       72.25       78.09      1.60 o 
   0   5   5      289.63      315.54      4.24 o 
   1   5   5      130.92      137.61      2.64 o 
   2   5   5       14.42       14.36      0.87 o 
   3   5   5       16.15       17.36      1.11 o 
   4   5   5       33.13       37.53      1.97 o 
   5   5   5       16.33       15.75      1.53 o 
  -5   6   5      252.88      249.97      5.27 o 
  -4   6   5       82.82       85.14      2.67 o 
  -3   6   5       12.69       11.38      1.36 o 
  -2   6   5       15.25       14.08      1.68 o 
  -1   6   5      268.25      268.92      4.32 o 
   0   6   5       40.10       37.78      1.29 o 
   1   6   5        5.89        6.16      0.72 o 
   2   6   5      469.98      464.03      6.14 o 
   3   6   5        0.18       -0.40      0.74 o 
   4   6   5      148.34      153.22      3.83 o 
   5   6   5       35.71       36.49      2.19 o 
  -5   7   5      146.09      155.25      4.09 o 
  -4   7   5        0.92        0.92      0.94 o 
  -3   7   5     2121.58     2003.14     27.91 o 
  -2   7   5        2.29        3.17      0.88 o 
  -1   7   5      687.23      686.06     10.59 o 
   0   7   5      316.63      332.46      4.76 o 
   1   7   5      341.82      341.01      4.91 o 
   2   7   5       22.61       24.70      1.63 o 
   3   7   5      262.10      269.58      5.50 o 
   4   7   5       57.01       64.48      2.88 o 
  -4   8   5       65.70       61.46      2.68 o 
  -3   8   5      467.59      430.63      7.77 o 
  -2   8   5        2.39        1.52      0.95 o 
  -1   8   5       74.62       74.80      2.49 o 
   0   8   5      125.37      127.38      2.91 o 
   1   8   5        0.46       -1.20      0.80 o 
   2   8   5       76.45       83.59      2.78 o 
   3   8   5       17.51       16.24      1.83 o 
  -2   9   5       69.71       70.31      2.70 o 
  -1   9   5        2.49        1.23      1.02 o 
   0   9   5       62.13       56.63      2.45 o 
   1   9   5        3.90        1.20      1.21 o 
   2   9   5        0.88        1.28      1.08 o 
  -7   0   6       15.02       13.90      2.71 o 
  -6   0   6      179.74      178.51      7.79 o 
  -5   0   6      217.74      207.78      4.51 o 
  -4   0   6      583.38      564.83     10.89 o 
  -3   0   6      670.87      662.06     10.85 o 
  -2   0   6       86.47       91.39      6.85 o 
  -1   0   6       34.38       25.84      1.77 o 
   0   0   6      498.05      488.66      7.91 o 
   1   0   6     4116.53     4298.06     65.10 o 
   2   0   6     1385.97     1510.95     23.52 o 
   3   0   6      214.54      195.80      3.94 o 
   4   0   6      657.96      646.55     14.46 o 
   5   0   6      546.81      536.46     20.59 o 
   6   0   6        4.29        3.38      1.57 o 
  -7   1   6       28.32       29.83      2.64 o 
  -6   1   6      145.06      142.61      5.47 o 
  -5   1   6      362.08      375.56      6.25 o 
  -4   1   6      516.14      498.41      6.13 o 
  -3   1   6      335.23      349.62      4.34 o 
  -2   1   6      549.23      547.93      6.94 o 
  -1   1   6      528.49      562.35      6.98 o 
   0   1   6     1064.42     1080.73     11.91 o 
   1   1   6       54.03       69.66      1.40 o 
   2   1   6      706.10      665.09      8.63 o 
   3   1   6      178.24      171.68      2.53 o 
   4   1   6      750.11      725.97      9.80 o 
   5   1   6        2.76        2.35      1.06 o 
   6   1   6      176.11      170.40      6.11 o 
  -7   2   6      147.10      161.15      5.61 o 
  -6   2   6       19.19       17.98      1.45 o 
  -5   2   6       37.50       40.00      1.83 o 
  -4   2   6        3.07        3.50      0.75 o 
  -3   2   6      125.61      117.15      1.78 o 
  -2   2   6       78.04       73.69      1.43 o 
  -1   2   6        9.65       11.51      0.57 o 
   0   2   6      459.83      527.60      7.41 o 
   1   2   6        3.64        2.28      0.33 o 
   2   2   6      112.74      144.28      2.53 o 
   3   2   6      949.50      908.65     11.77 o 
   4   2   6        0.04        0.56      0.63 o 
   5   2   6       17.32       14.88      1.42 o 
   6   2   6      119.92      117.68      4.19 o 
  -7   3   6       10.94       12.64      2.14 o 
  -6   3   6        0.61        1.53      0.92 o 
  -5   3   6      143.85      143.25      3.36 o 
  -4   3   6      158.99      146.44      3.21 o 
  -3   3   6       14.42       14.07      1.05 o 
  -2   3   6        2.38        0.99      0.45 o 
  -1   3   6      154.16      160.45      2.31 o 
   0   3   6      833.94      906.85     11.23 o 
   1   3   6        1.11        1.36      0.41 o 
   2   3   6       40.18       36.50      1.00 o 
   3   3   6      382.64      351.60      5.30 o 
   4   3   6      401.67      388.41      6.57 o 
   5   3   6        9.02       10.92      1.65 o 
   6   3   6       49.50       65.20      3.24 o 
  -6   4   6      139.03      147.59      3.77 o 
  -5   4   6      260.82      252.56      5.71 o 
  -4   4   6      245.75      243.66      4.68 o 
  -3   4   6        0.06        0.39      0.97 o 
  -2   4   6      421.37      412.33      5.72 o 
  -1   4   6        4.89        1.44      0.42 o 
   0   4   6       43.95       51.22      1.33 o 
   1   4   6      611.75      600.66      7.21 o 
   2   4   6       61.42       65.97      1.63 o 
   3   4   6     1298.38     1281.71     16.39 o 
   4   4   6      183.13      184.36      4.03 o 
   5   4   6      168.70      173.23      4.66 o 
   6   4   6       55.08       64.11      3.62 o 
  -6   5   6      357.10      379.53      7.16 o 
  -5   5   6      240.71      241.26      5.02 o 
  -4   5   6      181.57      173.36      3.86 o 
  -3   5   6     1463.41     1482.90     20.76 o 
  -2   5   6     1443.90     1396.72     19.46 o 
  -1   5   6      300.42      315.18      5.55 o 
   0   5   6       68.30       54.71      1.38 o 
   1   5   6        4.12        5.95      0.64 o 
   2   5   6      653.26      648.70      7.98 o 
   3   5   6       93.44       92.01      2.30 o 
   4   5   6      188.50      189.10      4.25 o 
   5   5   6       49.97       56.38      2.74 o 
  -5   6   6        2.37        2.53      1.06 o 
  -4   6   6        4.82        2.68      0.94 o 
  -3   6   6       37.52       39.26      1.92 o 
  -2   6   6       93.43       90.55      2.53 o 
  -1   6   6      304.96      304.41      4.76 o 
   0   6   6       36.74       35.49      1.27 o 
   1   6   6      150.56      150.85      2.97 o 
   2   6   6       12.65       14.95      1.11 o 
   3   6   6      258.27      257.23      5.18 o 
   4   6   6       13.08       13.43      1.42 o 
   5   6   6      175.55      200.28      4.81 o 
  -5   7   6        0.98        0.06      0.99 o 
  -4   7   6      228.85      209.77      4.76 o 
  -3   7   6        0.10        0.93      1.01 o 
  -2   7   6      385.05      366.91      6.56 o 
  -1   7   6        0.02        0.92      0.79 o 
   0   7   6       26.88       27.51      1.27 o 
   1   7   6        0.38        0.84      0.62 o 
   2   7   6        3.44        3.33      0.93 o 
   3   7   6       42.97       42.35      2.21 o 
   4   7   6        0.81        1.01      1.04 o 
  -4   8   6        8.09        3.74      1.20 o 
  -3   8   6       19.60       19.51      2.04 o 
  -2   8   6       40.67       39.06      2.11 o 
  -1   8   6      185.69      189.69      4.23 o 
   0   8   6       42.62       45.34      1.86 o 
   1   8   6       43.88       47.98      1.94 o 
   2   8   6       34.19       34.06      2.11 o 
   3   8   6       87.13       84.81      2.95 o 
  -2   9   6        0.75       -1.08      0.93 o 
  -1   9   6      127.88      126.12      6.40 o 
   0   9   6      256.82      261.68      5.45 o 
   1   9   6       43.12       46.54      2.84 o 
   2   9   6      192.44      201.56      4.83 o 
  -7   1   7       16.86       16.83      3.40 o 
  -6   1   7      131.89      142.99      9.85 o 
  -5   1   7       50.18       47.89      1.79 o 
  -4   1   7       68.09       69.73      1.65 o 
  -3   1   7       19.89       13.93      0.61 o 
  -2   1   7      914.51     1005.08     16.16 o 
  -1   1   7     1684.54     1795.73     19.52 o 
   0   1   7      265.54      269.42      3.37 o 
   1   1   7     3242.48     3505.91     41.80 o 
   2   1   7       25.66       22.05      0.93 o 
   3   1   7      229.89      207.74      3.45 o 
   4   1   7      482.84      467.24      7.91 o 
   5   1   7      113.15      110.67      3.15 o 
   6   1   7        5.40        4.47      1.40 o 
  -7   2   7      256.02      274.36      7.85 o 
  -6   2   7       42.27       43.80      4.01 o 
  -5   2   7      428.13      439.15      7.22 o 
  -4   2   7        0.04       -0.45      0.62 o 
  -3   2   7      311.79      318.11      4.50 o 
  -2   2   7       52.95       46.92      1.15 o 
  -1   2   7       73.71      122.08      1.82 o 
   0   2   7      576.54      580.59      7.50 o 
   1   2   7     1784.31     1845.97     20.21 o 
   2   2   7      166.68      147.93      2.80 o 
   3   2   7      221.88      222.04      3.71 o 
   4   2   7      168.90      160.42      3.69 o 
   5   2   7      203.96      212.21      5.81 o 
   6   2   7       97.48      105.59      3.97 o 
  -7   3   7       66.59       64.32      3.64 o 
  -6   3   7      355.38      355.39      8.21 o 
  -5   3   7       33.26       33.81      1.76 o 
  -4   3   7     1805.19     1848.68     25.31 o 
  -3   3   7      320.05      308.27      5.21 o 
  -2   3   7      884.22      873.64     10.94 o 
  -1   3   7       49.84       80.93      1.45 o 
   0   3   7       38.45       32.95      1.30 o 
   1   3   7      283.39      263.78      3.54 o 
   2   3   7       64.85       60.27      1.64 o 
   3   3   7     1850.63     1801.15     24.99 o 
   4   3   7        0.06       -0.06      0.60 o 
   5   3   7      273.90      273.83      6.74 o 
   6   3   7       58.17       66.43      3.37 o 
  -6   4   7       24.71       22.66      1.75 o 
  -5   4   7       21.65       19.90      1.50 o 
  -4   4   7       84.83       81.89      2.44 o 
  -3   4   7       20.33       16.92      1.22 o 
  -2   4   7      181.26      182.81      3.56 o 
  -1   4   7      409.47      443.17      5.51 o 
   0   4   7      446.18      445.45     12.43 o 
   1   4   7       21.57       31.55      1.20 o 
   2   4   7      518.96      517.37      7.28 o 
   3   4   7      811.11      801.19     12.01 o 
   4   4   7       25.91       24.75      1.69 o 
   5   4   7       59.26       63.11      3.21 o 
  -6   5   7        4.19        3.56      1.12 o 
  -5   5   7        3.77        1.19      0.92 o 
  -4   5   7      141.88      134.90      3.35 o 
  -3   5   7      491.48      475.10      7.75 o 
  -2   5   7      159.61      147.82      3.24 o 
  -1   5   7       82.07       88.33      1.77 o 
   0   5   7       10.73       13.17      1.01 o 
   1   5   7        0.80        1.78      0.93 o 
   2   5   7        0.98        1.02      0.67 o 
   3   5   7      465.60      469.38      7.01 o 
   4   5   7       11.94       12.77      1.54 o 
   5   5   7        3.13        3.34      1.37 o 
  -5   6   7       88.98       89.88      3.94 o 
  -4   6   7        5.90        5.40      1.05 o 
  -3   6   7        6.88        7.32      1.06 o 
  -2   6   7      169.38      166.07      3.74 o 
  -1   6   7      354.83      357.25      5.39 o 
   0   6   7      238.18      238.70      6.10 o 
   1   6   7       19.85       21.87      1.10 o 
   2   6   7      216.04      214.44      3.93 o 
   3   6   7      461.08      451.80      7.88 o 
   4   6   7       20.20       21.31      2.49 o 
   5   6   7       18.20       18.98      2.04 o 
  -5   7   7       24.60       24.03      1.92 o 
  -4   7   7      314.30      313.45      6.18 o 
  -3   7   7      182.90      167.42      3.94 o 
  -2   7   7      280.66      274.41      5.53 o 
  -1   7   7      296.92      284.34      5.36 o 
   0   7   7      151.87      155.01      2.82 o 
   1   7   7      374.67      376.84      5.96 o 
   2   7   7       18.49       19.40      2.26 o 
   3   7   7       28.87       30.67      1.93 o 
   4   7   7       19.72       21.64      2.77 o 
  -4   8   7      139.33      125.56      3.67 o 
  -3   8   7       80.22       91.16      3.00 o 
  -2   8   7       27.33       27.88      2.12 o 
  -1   8   7        0.18       -0.52      0.83 o 
   0   8   7      113.80      112.04      3.11 o 
   1   8   7      116.48      122.20      2.96 o 
   2   8   7      127.52      130.34      3.58 o 
   3   8   7      143.57      144.70      3.97 o 
  -2   9   7        0.42        1.16      1.02 o 
  -1   9   7       13.19       11.81      1.44 o 
   0   9   7        2.02        0.24      1.01 o 
   1   9   7        6.72        6.66      1.87 o 
  -7   0   8       34.02       31.36      3.91 o 
  -6   0   8      602.64      646.26     20.20 o 
  -5   0   8        0.01        0.55      0.92 o 
  -4   0   8        8.16        8.90      0.91 o 
  -3   0   8       10.00        9.30      1.85 o 
  -2   0   8        4.95       -0.42      0.42 o 
  -1   0   8     2184.76     2421.47     37.12 o 
   0   0   8      615.43      580.67      9.49 o 
   1   0   8       37.84       35.85      2.91 o 
   2   0   8     1462.92     1494.20     23.39 o 
   3   0   8      595.00      549.35     12.47 o 
   4   0   8      377.93      352.78      9.08 o 
   5   0   8        0.76       -0.47      1.17 o 
   6   0   8       26.29       28.01      2.87 o 
  -7   1   8      220.98      241.70      7.22 o 
  -6   1   8        0.46        1.54      1.26 o 
  -5   1   8      537.30      528.35      8.29 o 
  -4   1   8       42.24       46.22      1.39 o 
  -3   1   8      971.89      976.74     11.05 o 
  -2   1   8       46.63       65.87      1.41 o 
  -1   1   8      418.70      387.56      4.65 o 
   0   1   8     1278.03     1372.47     15.14 o 
   1   1   8      895.12      919.62     11.58 o 
   2   1   8      392.14      385.47      5.46 o 
   3   1   8      760.08      730.64      9.72 o 
   4   1   8      232.89      226.80      4.69 o 
   5   1   8       97.93      104.29      4.14 o 
   6   1   8       30.50       29.35      2.07 o 
  -7   2   8       22.12       24.95      2.62 o 
  -6   2   8        0.02       -0.55      0.91 o 
  -5   2   8        4.86        6.52      1.51 o 
  -4   2   8      182.93      187.98      6.48 o 
  -3   2   8      299.68      293.13      4.26 o 
  -2   2   8      343.94      380.45      5.18 o 
  -1   2   8       63.20       73.95      1.47 o 
   0   2   8      444.89      476.90      5.70 o 
   1   2   8       19.79       20.34      0.98 o 
   2   2   8        3.14        2.80      0.58 o 
   3   2   8      220.37      216.19      3.68 o 
   4   2   8       48.15       48.55      2.04 o 
   5   2   8       34.72       32.53      2.25 o 
   6   2   8       10.95        8.50      1.64 o 
  -6   3   8        6.41        9.25      1.26 o 
  -5   3   8      104.48      106.77      2.87 o 
  -4   3   8        0.05       -0.25      0.71 o 
  -3   3   8      894.21      868.54     12.51 o 
  -2   3   8      143.00      172.74      2.83 o 
  -1   3   8      188.56      189.29      2.98 o 
   0   3   8      636.88      661.43      8.86 o 
   1   3   8      292.62      320.21      4.18 o 
   2   3   8       23.46       24.50      1.20 o 
   3   3   8      327.88      313.05      4.99 o 
   4   3   8      146.56      142.42      3.58 o 
   5   3   8        0.28        1.08      1.16 o 
   6   3   8        1.65        3.26      1.44 o 
  -6   4   8      124.48      114.04      3.29 o 
  -5   4   8        0.00       -1.29      0.86 o 
  -4   4   8       85.37       83.19      2.84 o 
  -3   4   8      451.06      422.90      6.92 o 
  -2   4   8      621.57      600.87      9.06 o 
  -1   4   8       35.14       37.24      1.29 o 
   0   4   8      682.91      702.71      8.36 o 
   1   4   8       14.46       13.64      1.27 o 
   2   4   8       61.57       60.60      1.78 o 
   3   4   8        0.25        0.46      0.66 o 
   4   4   8      215.20      215.77      4.05 o 
   5   4   8      141.78      139.09      4.59 o 
  -6   5   8       52.97       59.02      2.60 o 
  -5   5   8      649.81      645.97     10.51 o 
  -4   5   8      117.80      119.58      4.11 o 
  -3   5   8       28.67       27.31      1.56 o 
  -2   5   8       36.71       34.75      1.64 o 
  -1   5   8      288.04      283.20      3.97 o 
   0   5   8       51.13       47.40      2.41 o 
   1   5   8      383.19      383.90      5.60 o 
   2   5   8     1756.09     1760.56     24.65 o 
   3   5   8      178.88      182.32      3.96 o 
   4   5   8       67.74       70.37      4.74 o 
   5   5   8      198.71      208.14      6.00 o 
  -5   6   8       18.33       19.03      1.66 o 
  -4   6   8      290.96      273.10      7.46 o 
  -3   6   8        0.03        0.13      1.00 o 
  -2   6   8        0.99        1.13      0.77 o 
  -1   6   8      163.88      153.66      3.40 o 
   0   6   8      157.20      154.75      3.64 o 
   1   6   8      183.37      187.83      3.97 o 
   2   6   8      919.24      925.14     12.50 o 
   3   6   8       11.29       11.75      1.90 o 
   4   6   8       82.33       82.94      3.28 o 
  -4   7   8        6.31        4.28      1.14 o 
  -3   7   8       31.12       29.31      1.85 o 
  -2   7   8        2.41        1.86      0.92 o 
  -1   7   8       18.52       19.90      1.45 o 
   0   7   8       66.71       66.93      2.24 o 
   1   7   8        8.41        8.43      1.01 o 
   2   7   8      140.60      147.09      3.73 o 
   3   7   8       30.25       30.98      3.31 o 
   4   7   8       60.80       67.11      3.09 o 
  -3   8   8        8.90        8.65      1.32 o 
  -2   8   8       16.51       21.03      1.69 o 
  -1   8   8        7.72        5.36      1.06 o 
   0   8   8       90.66       96.32      2.90 o 
   1   8   8       31.41       33.51      1.77 o 
   2   8   8      255.37      266.09      6.00 o 
   3   8   8        4.37        4.24      1.76 o 
  -2   9   8       13.71       13.36      1.65 o 
  -1   9   8       86.70       92.86      3.08 o 
   0   9   8       84.17       84.53      3.46 o 
   1   9   8       27.61       26.84      2.80 o 
  -7   1   9        4.58        3.02      1.55 o 
  -6   1   9       68.30       73.67      3.56 o 
  -5   1   9      830.59      839.68     14.27 o 
  -4   1   9     1229.82     1197.23     19.37 o 
  -3   1   9      212.75      226.47      3.48 o 
  -2   1   9      413.65      525.43      6.19 o 
  -1   1   9        1.76        1.93      0.58 o 
   0   1   9      800.10      833.42      9.49 o 
   1   1   9        5.58        6.68      0.61 o 
   2   1   9      554.34      536.75      8.54 o 
   3   1   9      142.88      126.55      3.40 o 
   4   1   9      325.57      319.95      6.08 o 
   5   1   9        6.05        6.86      1.19 o 
   6   1   9       10.03       11.44      1.57 o 
  -7   2   9      122.03      120.77      4.95 o 
  -6   2   9       29.69       31.62      2.15 o 
  -5   2   9      210.14      204.62      4.15 o 
  -4   2   9      285.18      266.21      4.78 o 
  -3   2   9      901.26      875.47     11.09 o 
  -2   2   9       61.17       65.24      1.62 o 
  -1   2   9     1009.49     1013.83     13.97 o 
   0   2   9      119.71      149.35      2.25 o 
   1   2   9     1081.38     1040.30     13.18 o 
   2   2   9       26.68       22.88      1.12 o 
   3   2   9      364.18      343.95      5.29 o 
   4   2   9        5.33        4.84      0.99 o 
   5   2   9      207.69      212.36      5.57 o 
   6   2   9      117.47      106.74      4.17 o 
  -6   3   9      335.42      325.94      7.14 o 
  -5   3   9       32.03       39.62      1.94 o 
  -4   3   9       72.15       68.38      2.12 o 
  -3   3   9       44.31       54.76      1.81 o 
  -2   3   9     1464.82     1444.33     17.69 o 
  -1   3   9      138.57      154.72      2.63 o 
   0   3   9     1860.51     1873.07     20.71 o 
   1   3   9      229.67      228.98      3.24 o 
   2   3   9     1122.47     1083.49     15.54 o 
   3   3   9        7.28        7.95      0.88 o 
   4   3   9      299.38      294.06      5.83 o 
   5   3   9       64.00       61.82      3.27 o 
  -6   4   9        0.20       -0.29      1.10 o 
  -5   4   9      161.93      166.51      5.10 o 
  -4   4   9      223.95      223.19      5.19 o 
  -3   4   9       22.47       22.84      1.61 o 
  -2   4   9       78.44       71.64      2.07 o 
  -1   4   9      263.99      261.39      3.65 o 
   0   4   9       59.68       69.80      1.70 o 
   1   4   9       24.95       24.37      1.68 o 
   2   4   9      143.93      148.12      2.99 o 
   3   4   9       82.89       82.52      2.21 o 
   4   4   9        2.67        2.13      0.94 o 
   5   4   9       13.52       14.18      1.91 o 
  -6   5   9       55.28       63.24      2.66 o 
  -5   5   9        3.83        4.48      1.08 o 
  -4   5   9       61.80       60.94      3.23 o 
  -3   5   9       46.58       47.57      1.88 o 
  -2   5   9      187.48      177.11      3.71 o 
  -1   5   9       14.16       13.77      0.98 o 
   0   5   9      325.21      347.32      4.76 o 
   1   5   9       18.12       20.99      1.24 o 
   2   5   9       49.61       52.86      1.82 o 
   3   5   9       32.97       35.74      1.78 o 
   4   5   9        0.35        0.39      0.93 o 
   5   5   9       83.16       79.80      4.99 o 
  -5   6   9      159.76      156.58      4.04 o 
  -4   6   9       41.80       42.57      2.62 o 
  -3   6   9      219.70      213.23      4.81 o 
  -2   6   9       32.85       33.37      2.23 o 
  -1   6   9      248.01      242.53      4.66 o 
   0   6   9       13.13       15.79      1.14 o 
   1   6   9        7.29        4.87      0.86 o 
   2   6   9       10.26       10.35      1.08 o 
   3   6   9      264.01      266.69      5.52 o 
   4   6   9       13.64       16.83      1.64 o 
  -4   7   9      196.77      197.17      4.64 o 
  -3   7   9       19.08       18.97      1.58 o 
  -2   7   9      141.10      140.44      3.52 o 
  -1   7   9       50.98       45.81      2.06 o 
   0   7   9      125.36      127.22      3.86 o 
   1   7   9      208.22      206.53      4.01 o 
   2   7   9     1415.60     1437.85     21.00 o 
   3   7   9      269.71      268.63      5.75 o 
  -3   8   9       63.54       69.43      2.74 o 
  -2   8   9        6.24        5.53      1.17 o 
  -1   8   9      173.89      170.65      4.05 o 
   0   8   9        3.74        2.95      1.26 o 
   1   8   9      410.33      426.78     10.09 o 
   2   8   9       38.09       37.57      2.60 o 
  -1   9   9        1.47        1.56      1.59 o 
   0   9   9      137.58      144.40      4.58 o 
  -7   0  10       37.99       38.88      4.57 o 
  -6   0  10      407.22      399.43     14.11 o 
  -5   0  10       27.94       24.21      3.16 o 
  -4   0  10     1864.42     1864.35     35.69 o 
  -3   0  10     1101.25     1156.86     18.45 o 
  -2   0  10     1276.50     1323.17     22.96 o 
  -1   0  10        5.21       10.01      1.08 o 
   0   0  10     1421.31     1496.16     23.43 o 
   1   0  10       55.44       50.83      1.57 o 
   2   0  10      164.17      159.30      4.85 o 
   3   0  10        5.75        2.19      1.20 o 
   4   0  10      291.22      278.93      7.89 o 
   5   0  10        1.18        2.76      1.42 o 
   6   0  10      640.44      695.59     16.96 o 
  -7   1  10       42.33       41.55      3.24 o 
  -6   1  10      262.73      268.02      7.52 o 
  -5   1  10        9.78       11.28      1.59 o 
  -4   1  10       57.94       59.34      1.83 o 
  -3   1  10       91.06       77.99      1.73 o 
  -2   1  10        0.22       -0.36      0.24 o 
  -1   1  10      780.15      771.07      8.87 o 
   0   1  10      134.55      141.73      2.16 o 
   1   1  10     1329.20     1302.39     14.53 o 
   2   1  10       39.19       40.52      1.33 o 
   3   1  10      447.77      410.54      7.13 o 
   4   1  10        1.33        0.16      0.83 o 
   5   1  10      106.95       98.97      3.14 o 
   6   1  10       20.37       23.02      2.04 o 
  -7   2  10       24.70       25.58      2.71 o 
  -6   2  10        0.78        0.56      1.92 o 
  -5   2  10      194.28      186.76      4.62 o 
  -4   2  10       60.65       58.89      1.89 o 
  -3   2  10      484.17      484.33      6.60 o 
  -2   2  10       89.68       87.34      1.84 o 
  -1   2  10       42.30       45.02      1.10 o 
   0   2  10        3.99        3.24      0.46 o 
   1   2  10       37.78       46.44      1.87 o 
   2   2  10      132.85      126.10      2.55 o 
   3   2  10       11.28       16.91      2.61 o 
   4   2  10       20.57       17.99      1.49 o 
   5   2  10       29.66       27.93      1.93 o 
  -6   3  10      181.58      185.99      4.96 o 
  -5   3  10       81.52       85.53      2.59 o 
  -4   3  10       20.10       19.82      1.40 o 
  -3   3  10       15.95       12.22      1.27 o 
  -2   3  10        1.08        0.37      0.51 o 
  -1   3  10       20.94       19.28      0.84 o 
   0   3  10      171.99      182.70      2.77 o 
   1   3  10      206.61      217.63      4.12 o 
   2   3  10       47.85       53.83      2.52 o 
   3   3  10       74.27       68.88      2.16 o 
   4   3  10       15.34       15.98      1.72 o 
   5   3  10       36.36       39.82      2.99 o 
  -6   4  10      140.79      150.72      5.58 o 
  -5   4  10      145.93      146.56      3.60 o 
  -4   4  10      298.00      293.79      5.45 o 
  -3   4  10       32.45       32.82      1.92 o 
  -2   4  10      686.64      677.76     10.18 o 
  -1   4  10        4.00        8.90      0.82 o 
   0   4  10      485.55      481.39      6.10 o 
   1   4  10      144.10      143.04      2.89 o 
   2   4  10      659.90      653.47      9.13 o 
   3   4  10       15.55       14.58      1.27 o 
   4   4  10        0.91        1.02      1.10 o 
   5   4  10       31.64       26.28      2.47 o 
  -6   5  10       42.80       45.12      2.44 o 
  -5   5  10       75.20       77.30      2.67 o 
  -4   5  10      112.81      112.24      3.08 o 
  -3   5  10      127.13      120.78      3.06 o 
  -2   5  10       27.61       28.98      1.57 o 
  -1   5  10     1473.84     1474.43     18.38 o 
   0   5  10        2.19        3.14      0.62 o 
   1   5  10      978.87      986.02     13.08 o 
   2   5  10      226.92      229.89      4.21 o 
   3   5  10      859.74      843.72     11.73 o 
   4   5  10       51.29       50.35      3.19 o 
  -5   6  10        4.82        4.17      1.14 o 
  -4   6  10       67.23       64.09      2.40 o 
  -3   6  10        7.76        7.38      1.09 o 
  -2   6  10      132.47      128.72      3.21 o 
  -1   6  10      142.97      142.12      3.33 o 
   0   6  10       71.19       73.48      2.36 o 
   1   6  10       45.45       45.33      1.81 o 
   2   6  10       67.99       71.95      2.22 o 
   3   6  10        7.19        9.34      1.29 o 
   4   6  10      204.78      196.13      5.83 o 
  -4   7  10       50.32       45.82      2.38 o 
  -3   7  10        0.51        1.32      0.94 o 
  -2   7  10       36.14       32.18      1.88 o 
  -1   7  10       12.76       13.22      1.30 o 
   0   7  10        1.97        2.09      1.06 o 
   1   7  10      176.23      179.61      3.75 o 
   2   7  10       29.26       31.89      1.78 o 
   3   7  10       63.79       64.69      3.35 o 
  -3   8  10       18.51       16.52      2.01 o 
  -2   8  10       15.41       16.99      1.60 o 
  -1   8  10      125.22      121.30      3.40 o 
   0   8  10        1.54        2.66      1.24 o 
   1   8  10      113.74      116.67      3.96 o 
   2   8  10       64.94       59.34      2.76 o 
  -7   1  11      176.74      186.30      6.45 o 
  -6   1  11        3.19        3.46      1.54 o 
  -5   1  11      540.49      541.74      9.97 o 
  -4   1  11      141.58      129.29      3.42 o 
  -3   1  11      384.67      375.23      6.22 o 
  -2   1  11      169.11      182.59      2.64 o 
  -1   1  11      343.46      320.42      4.14 o 
   0   1  11      818.83      790.11      9.15 o 
   1   1  11       81.87       86.33      1.91 o 
   2   1  11       32.03       29.62      1.60 o 
   3   1  11       35.26       29.02      1.69 o 
   4   1  11      393.38      353.65      6.72 o 
   5   1  11       40.82       49.04      2.53 o 
  -6   2  11      461.84      463.00      9.21 o 
  -5   2  11      268.73      259.59      5.80 o 
  -4   2  11      467.86      468.98      7.51 o 
  -3   2  11      332.63      312.77      4.66 o 
  -2   2  11      372.95      361.19      5.16 o 
  -1   2  11     1095.76     1133.25     12.84 o 
   0   2  11      198.25      201.23      2.93 o 
   1   2  11       56.06       53.25      1.69 o 
   2   2  11      193.05      194.81      3.45 o 
   3   2  11      171.73      172.78      3.94 o 
   4   2  11       14.29       11.05      1.44 o 
   5   2  11      215.59      212.31      5.03 o 
  -6   3  11       21.82       23.36      2.03 o 
  -5   3  11      504.17      493.42     10.22 o 
  -4   3  11       14.88       13.71      1.17 o 
  -3   3  11       22.86       25.94      1.43 o 
  -2   3  11      594.47      545.48      7.40 o 
  -1   3  11      239.19      235.72      3.72 o 
   0   3  11      564.59      570.30      7.00 o 
   1   3  11      882.72      853.94     12.58 o 
   2   3  11      964.41      930.62     12.31 o 
   3   3  11      356.53      328.76      7.19 o 
   4   3  11       25.29       24.16      1.81 o 
   5   3  11        2.72        1.74      1.30 o 
  -6   4  11        1.13        1.13      1.52 o 
  -5   4  11       15.99       18.68      1.52 o 
  -4   4  11        0.01        0.33      0.73 o 
  -3   4  11      278.26      281.07      6.06 o 
  -2   4  11        2.50        3.80      0.80 o 
  -1   4  11        3.70        3.07      0.65 o 
   0   4  11       50.78       50.41      1.39 o 
   1   4  11      362.51      358.50      6.28 o 
   2   4  11      126.08      134.16      2.93 o 
   3   4  11       23.62       21.79      1.64 o 
   4   4  11       30.08       27.36      1.88 o 
   5   4  11       38.48       32.35      2.69 o 
  -5   5  11       90.43       90.99      2.90 o 
  -4   5  11        0.01       -0.11      0.81 o 
  -3   5  11        7.35        8.58      1.12 o 
  -2   5  11        3.08        3.95      0.88 o 
  -1   5  11        5.40        4.01      0.72 o 
   0   5  11        0.90        0.59      0.64 o 
   1   5  11       11.39       11.90      1.04 o 
   2   5  11      473.19      481.54      7.33 o 
   3   5  11       75.05       75.82      2.31 o 
   4   5  11        2.85        3.05      1.34 o 
  -5   6  11       91.88       91.74      3.07 o 
  -4   6  11       97.01       95.83      2.99 o 
  -3   6  11      195.99      183.76      4.16 o 
  -2   6  11       17.20       19.30      1.45 o 
  -1   6  11       63.24       69.44      2.28 o 
   0   6  11      145.05      139.71      3.45 o 
   1   6  11      271.58      286.80      5.00 o 
   2   6  11      170.60      172.40      3.67 o 
   3   6  11       46.98       52.02      2.58 o 
   4   6  11       19.80       18.76      2.24 o 
  -4   7  11       13.37       14.75      1.84 o 
  -3   7  11      131.96      127.76      3.52 o 
  -2   7  11      344.03      334.39      6.31 o 
  -1   7  11      517.33      516.50      8.66 o 
   0   7  11      306.62      294.30      9.03 o 
   1   7  11      650.96      655.02     10.78 o 
   2   7  11        5.90        6.84      1.13 o 
   3   7  11       23.33       24.34      1.95 o 
  -3   8  11      163.12      167.91      5.61 o 
  -2   8  11       78.01       76.33      2.76 o 
  -1   8  11       95.19       98.50      3.67 o 
   0   8  11       48.04       45.45      4.13 o 
   1   8  11       43.80       43.41      3.09 o 
  -6   0  12      422.56      433.24     15.23 o 
  -5   0  12      410.70      407.20     13.94 o 
  -4   0  12      640.91      568.44     62.47 o 
  -3   0  12      511.08      466.77     10.26 o 
  -2   0  12      239.96      242.15      4.75 o 
  -1   0  12      601.04      613.63     10.35 o 
   0   0  12       10.22       12.10      1.11 o 
   1   0  12      643.48      579.51     12.88 o 
   2   0  12      163.32      147.20      7.99 o 
   3   0  12       84.10       52.65      2.99 o 
   4   0  12      244.66      215.67      6.84 o 
   5   0  12       14.19       10.38      2.09 o 
  -6   1  12        0.05        0.44      2.20 o 
  -5   1  12       78.25       77.27      2.80 o 
  -4   1  12      127.98      127.20      6.29 o 
  -3   1  12      228.00      224.27      3.62 o 
  -2   1  12      360.36      336.73      5.04 o 
  -1   1  12      251.26      254.28      3.80 o 
   0   1  12     1131.96     1096.95     12.50 o 
   1   1  12      103.36       99.46      2.13 o 
   2   1  12      392.27      349.93      6.32 o 
   3   1  12       22.95       24.62      1.63 o 
   4   1  12       41.99       33.34      2.02 o 
   5   1  12      302.23      321.28      6.67 o 
  -6   2  12      341.85      324.35      9.41 o 
  -5   2  12       27.04       25.96      1.88 o 
  -4   2  12      105.35      109.99      2.72 o 
  -3   2  12       52.27       62.49      1.67 o 
  -2   2  12       34.73       29.87      1.21 o 
  -1   2  12       44.06       40.33      1.14 o 
   0   2  12      250.43      239.61      3.40 o 
   1   2  12      141.79      146.58      2.81 o 
   2   2  12       62.30       61.76      2.41 o 
   3   2  12      238.16      204.46      4.49 o 
   4   2  12       18.22       16.11      1.54 o 
   5   2  12       24.19       28.05      2.44 o 
  -6   3  12       14.35       12.24      1.64 o 
  -5   3  12       43.29       39.06      2.37 o 
  -4   3  12      182.56      189.62      3.97 o 
  -3   3  12       34.53       33.86      1.85 o 
  -2   3  12       22.30       20.40      1.10 o 
  -1   3  12       84.40       85.85      1.97 o 
   0   3  12      312.43      316.51      4.75 o 
   1   3  12      307.85      309.12      4.90 o 
   2   3  12      200.12      191.65      3.56 o 
   3   3  12        2.79        1.67      1.08 o 
   4   3  12       48.03       47.58      3.76 o 
   5   3  12      229.71      239.52      5.61 o 
  -6   4  12       85.85       84.66      3.40 o 
  -5   4  12      405.18      402.04      7.20 o 
  -4   4  12       19.19       15.12      1.31 o 
  -3   4  12      360.63      361.61      6.29 o 
  -2   4  12      100.00      112.05      3.91 o 
  -1   4  12      470.99      467.94      7.60 o 
   0   4  12      293.07      316.38      5.01 o 
   1   4  12      120.10      118.31      2.65 o 
   2   4  12      300.72      300.47      5.07 o 
   3   4  12      226.44      218.39      6.19 o 
   4   4  12      152.12      139.81      4.76 o 
  -5   5  12       12.00       11.99      1.39 o 
  -4   5  12        0.34        0.47      0.87 o 
  -3   5  12      113.40      105.27      2.92 o 
  -2   5  12      704.39      662.27     10.30 o 
  -1   5  12       62.07       61.38      2.50 o 
   0   5  12      726.79      713.20     12.10 o 
   1   5  12       46.43       48.12      2.01 o 
   2   5  12      273.05      277.11      4.92 o 
   3   5  12      155.79      163.43      4.15 o 
   4   5  12        1.27        1.20      1.31 o 
  -5   6  12       30.35       27.88      1.97 o 
  -4   6  12      213.08      195.74      4.55 o 
  -3   6  12      154.39      155.55      4.18 o 
  -2   6  12      269.06      250.71      5.87 o 
  -1   6  12       16.27       21.81      1.50 o 
   0   6  12      113.18      112.41      3.08 o 
   1   6  12      625.10      630.92     10.97 o 
   2   6  12       44.38       48.25      2.83 o 
   3   6  12        4.08        3.65      1.18 o 
  -4   7  12        1.57        1.64      1.08 o 
  -3   7  12       58.64       64.81      2.60 o 
  -2   7  12        3.06        3.38      1.02 o 
  -1   7  12        0.73        0.71      1.05 o 
   0   7  12        0.90       -0.05      1.11 o 
   1   7  12        0.36        0.01      0.97 o 
   2   7  12        7.07        6.50      1.15 o 
  -2   8  12      163.51      159.06      4.12 o 
  -1   8  12        2.31        4.12      1.33 o 
   0   8  12       51.43       51.92      3.00 o 
   1   8  12      173.30      172.86      5.75 o 
  -6   1  13       26.45       26.69      2.59 o 
  -5   1  13       34.93       35.46      2.15 o 
  -4   1  13       37.34       31.96      2.07 o 
  -3   1  13      426.45      422.01      6.77 o 
  -2   1  13      140.82      147.10      2.70 o 
  -1   1  13      445.37      431.85      5.47 o 
   0   1  13       51.99       50.67      1.31 o 
   1   1  13     1259.15     1197.32     17.47 o 
   2   1  13      137.74      102.79      2.84 o 
   3   1  13        1.92        3.66      1.00 o 
   4   1  13       48.95       46.19      2.41 o 
   5   1  13      188.35      208.48      5.12 o 
  -6   2  13       86.02       79.75      3.95 o 
  -5   2  13        1.39        1.66      1.05 o 
  -4   2  13      516.37      497.37      9.30 o 
  -3   2  13        1.95        1.39      0.68 o 
  -2   2  13      584.52      607.31      9.13 o 
  -1   2  13       71.94       79.20      1.87 o 
   0   2  13      236.25      236.33      3.89 o 
   1   2  13      553.07      543.55      7.66 o 
   2   2  13      330.26      308.45      5.82 o 
   3   2  13      273.42      242.42      5.11 o 
   4   2  13       39.80       35.82      2.19 o 
   5   2  13       75.40       71.69      3.06 o 
  -6   3  13      226.24      228.98      5.85 o 
  -5   3  13      205.22      196.93      5.38 o 
  -4   3  13       27.25       22.10      1.46 o 
  -3   3  13      458.19      453.21      7.73 o 
  -2   3  13       19.00       13.29      0.96 o 
  -1   3  13     1006.04      960.66     12.32 o 
   0   3  13      166.97      162.58      4.27 o 
   1   3  13        4.61        3.66      0.75 o 
   2   3  13       77.52       81.47      2.55 o 
   3   3  13      193.23      179.16      4.25 o 
   4   3  13      213.14      223.77      5.96 o 
  -5   4  13       19.14       17.45      1.81 o 
  -4   4  13       96.47       96.92      2.81 o 
  -3   4  13       51.91       46.85      1.97 o 
  -2   4  13      301.50      277.28      5.12 o 
  -1   4  13       61.08       52.85      1.86 o 
   0   4  13      299.79      277.44      5.21 o 
   1   4  13       27.25       25.77      1.40 o 
   2   4  13       25.60       23.31      1.43 o 
   3   4  13        3.70        5.32      1.17 o 
   4   4  13      140.01      146.61      4.07 o 
  -5   5  13       55.72       51.95      2.60 o 
  -4   5  13       92.72       96.23      3.07 o 
  -3   5  13       16.00       16.93      1.40 o 
  -2   5  13        0.55        0.33      0.79 o 
  -1   5  13       89.39       77.87      2.34 o 
   0   5  13       78.05       77.74      2.48 o 
   1   5  13        0.02       -0.12      0.73 o 
   2   5  13       19.22       19.68      1.86 o 
   3   5  13       23.57       23.86      1.87 o 
   4   5  13       17.55       16.75      2.10 o 
  -4   6  13      198.09      212.91      5.68 o 
  -3   6  13        9.24        7.53      1.17 o 
  -2   6  13      331.32      323.71      6.08 o 
  -1   6  13      117.48      114.58      3.70 o 
   0   6  13      137.40      139.76      3.59 o 
   1   6  13       26.06       26.49      1.79 o 
   2   6  13      141.73      146.62      3.45 o 
   3   6  13       27.03       29.26      3.43 o 
  -3   7  13      101.96       99.04      3.16 o 
  -2   7  13       15.15       12.42      1.38 o 
  -1   7  13      209.11      215.94      5.66 o 
   0   7  13        9.99        9.15      1.51 o 
   1   7  13      149.37      153.39      4.03 o 
   2   7  13        1.97        0.61      1.09 o 
  -1   8  13        1.70        1.76      1.22 o 
   0   8  13      307.10      293.58      7.19 o 
  -6   0  14       13.05       12.01      2.88 o 
  -5   0  14      129.81      116.28      6.29 o 
  -4   0  14       31.03       31.61      3.36 o 
  -3   0  14      307.60      304.84      8.19 o 
  -2   0  14       46.90       48.55      2.35 o 
  -1   0  14     1794.79     1745.69     27.55 o 
   0   0  14     1775.18     1798.34     28.35 o 
   1   0  14     1088.12     1016.27     21.44 o 
   2   0  14      101.50       81.78      5.87 o 
   3   0  14      540.25      489.80     12.19 o 
   4   0  14      177.51      171.80      6.15 o 
  -6   1  14      141.68      145.39      5.47 o 
  -5   1  14        7.13        3.04      1.44 o 
  -4   1  14      368.48      359.94     13.77 o 
  -3   1  14       61.00       55.13      2.19 o 
  -2   1  14      483.24      472.22      6.61 o 
  -1   1  14      320.63      301.74      4.14 o 
   0   1  14       21.22       22.17      1.15 o 
   1   1  14       28.60       19.05      1.34 o 
   2   1  14       80.46       89.69      2.70 o 
   3   1  14       36.05       39.93      2.47 o 
   4   1  14      247.86      254.52      5.62 o 
  -6   2  14       10.23        8.82      5.02 o 
  -5   2  14      105.05      100.35      3.37 o 
  -4   2  14        1.11        1.23      0.94 o 
  -3   2  14      242.57      216.97      4.19 o 
  -2   2  14       16.63       15.60      1.16 o 
  -1   2  14        0.46        1.35      0.62 o 
   0   2  14      997.76      955.71     12.48 o 
   1   2  14        6.55        5.49      0.94 o 
   2   2  14      267.48      248.56      5.08 o 
   3   2  14        0.22        2.28      0.96 o 
   4   2  14        0.91        2.43      1.10 o 
  -6   3  14       36.15       39.29      4.29 o 
  -5   3  14        0.08        0.69      1.04 o 
  -4   3  14       40.51       36.74      2.52 o 
  -3   3  14       83.91       76.38      3.04 o 
  -2   3  14      151.69      134.91      2.71 o 
  -1   3  14      210.90      201.87      3.51 o 
   0   3  14       11.51       10.13      1.08 o 
   1   3  14       52.47       50.51      2.24 o 
   2   3  14       12.16       18.75      1.48 o 
   3   3  14        1.40        0.03      0.92 o 
   4   3  14       64.83       67.35      3.14 o 
  -5   4  14      413.82      408.78      8.59 o 
  -4   4  14       36.88       37.59      1.97 o 
  -3   4  14      553.04      533.90      8.70 o 
  -2   4  14       29.11       23.78      1.80 o 
  -1   4  14      399.06      393.78      7.88 o 
   0   4  14      165.60      158.73      3.65 o 
   1   4  14      509.83      510.53      7.61 o 
   2   4  14      204.26      192.72      4.47 o 
   3   4  14      133.38      130.30      4.63 o 
   4   4  14       83.66       90.27      3.23 o 
  -5   5  14        0.76        1.58      1.17 o 
  -4   5  14      373.48      384.38      7.09 o 
  -3   5  14        0.88        2.14      0.89 o 
  -2   5  14      204.64      224.29      4.62 o 
  -1   5  14       58.08       56.02      2.51 o 
   0   5  14      218.19      215.89      4.59 o 
   1   5  14        1.21        0.83      0.90 o 
   2   5  14      131.04      127.24      4.69 o 
   3   5  14       40.30       43.05      4.86 o 
  -4   6  14       14.66       16.20      2.03 o 
  -3   6  14      156.45      147.08      3.78 o 
  -2   6  14       65.12       52.11      2.29 o 
  -1   6  14      196.36      194.91      5.17 o 
   0   6  14       18.84       18.07      1.79 o 
   1   6  14       44.98       47.26      2.34 o 
   2   6  14        0.88        0.29      0.89 o 
  -3   7  14       13.72       14.49      1.55 o 
  -2   7  14        1.30        0.94      1.20 o 
  -1   7  14        1.03       -0.10      1.09 o 
   0   7  14        2.22        0.33      1.18 o 
   1   7  14       13.91       14.12      1.56 o 
  -6   1  15       32.97       34.80      3.04 o 
  -5   1  15       82.81       77.74      3.67 o 
  -4   1  15      175.46      170.98      4.68 o 
  -3   1  15       40.19       47.24      2.15 o 
  -2   1  15      157.98      135.19      2.66 o 
  -1   1  15      450.70      430.41      6.14 o 
   0   1  15       69.88       72.53      1.89 o 
   1   1  15      494.84      488.36      8.22 o 
   2   1  15       24.13       16.51      1.42 o 
   3   1  15       59.84       68.15      2.55 o 
   4   1  15        0.28       -0.66      1.16 o 
  -6   2  15       35.66       34.87      3.08 o 
  -5   2  15      206.76      220.09      5.99 o 
  -4   2  15      430.88      410.86      8.17 o 
  -3   2  15      108.69      114.30      4.38 o 
  -2   2  15      951.76      913.89     12.44 o 
  -1   2  15      269.20      259.03      4.25 o 
   0   2  15     1019.31     1019.85     13.31 o 
   1   2  15       89.22       75.10      2.42 o 
   2   2  15      338.31      345.10      6.54 o 
   3   2  15        0.92        0.46      1.17 o 
   4   2  15      445.09      440.49      8.40 o 
  -5   3  15      393.50      395.99      8.33 o 
  -4   3  15       71.63       73.35      2.86 o 
  -3   3  15      221.00      229.66      6.26 o 
  -2   3  15      179.90      193.49      6.49 o 
  -1   3  15      329.24      323.01      5.80 o 
   0   3  15       92.42       85.39      3.14 o 
   1   3  15        2.16       -0.93      0.73 o 
   2   3  15        0.45        0.26      0.87 o 
   3   3  15      354.91      360.29      7.06 o 
   4   3  15        5.59       12.19      1.83 o 
  -5   4  15        0.54        0.72      1.26 o 
  -4   4  15        6.07        4.90      1.03 o 
  -3   4  15      112.46      102.79      2.88 o 
  -2   4  15       12.20       12.82      1.47 o 
  -1   4  15       13.93       13.63      1.25 o 
   0   4  15        4.11        4.90      1.36 o 
   1   4  15       15.87       14.43      1.21 o 
   2   4  15      148.94      144.02      3.83 o 
   3   4  15        2.45        2.21      1.08 o 
  -4   5  15        0.26       -0.23      0.91 o 
  -3   5  15        0.02       -0.91      0.89 o 
  -2   5  15        8.95        8.92      1.24 o 
  -1   5  15       13.87       17.93      3.22 o 
   0   5  15        5.03        5.05      1.16 o 
   1   5  15        3.48        3.91      1.19 o 
   2   5  15        6.83        7.62      1.29 o 
   3   5  15        5.29        7.11      1.40 o 
  -4   6  15        0.48        0.69      1.06 o 
  -3   6  15       49.68       46.58      2.36 o 
  -2   6  15      151.93      138.31      4.28 o 
  -1   6  15       77.26       74.06      3.04 o 
   0   6  15      183.79      193.41      5.22 o 
   1   6  15        2.65        1.91      1.04 o 
   2   6  15      222.37      223.26      6.10 o 
  -2   7  15       44.55       49.55      4.18 o 
  -1   7  15       37.99       41.28      2.75 o 
   0   7  15       15.33       19.42      2.05 o 
  -6   0  16      277.48      289.91     12.02 o 
  -5   0  16      101.80       98.94      5.96 o 
  -4   0  16      823.12      776.64     23.31 o 
  -3   0  16      624.23      608.78     28.29 o 
  -2   0  16     1109.82     1055.91     26.34 o 
  -1   0  16      108.78       97.21      2.85 o 
   0   0  16      429.29      410.22      9.96 o 
   1   0  16      525.58      557.99     21.34 o 
   2   0  16       86.74       98.27      4.25 o 
   3   0  16      535.47      524.36     13.19 o 
   4   0  16        2.45       -1.77      1.45 o 
  -6   1  16      122.69      122.52      5.53 o 
  -5   1  16      170.92      169.09      5.75 o 
  -4   1  16       32.22       29.91      2.00 o 
  -3   1  16      129.70      139.37      3.21 o 
  -2   1  16       12.13       13.20      1.28 o 
  -1   1  16        6.04        9.68      1.04 o 
   0   1  16      153.77      165.83      3.66 o 
   1   1  16       17.62       21.18      1.52 o 
   2   1  16      258.55      255.89      5.33 o 
   3   1  16       15.71       17.64      2.00 o 
   4   1  16      202.37      205.71      5.10 o 
  -5   2  16        1.15        2.44      1.16 o 
  -4   2  16        3.55        3.32      1.13 o 
  -3   2  16       39.78       32.21      2.00 o 
  -2   2  16        4.85        4.43      0.78 o 
  -1   2  16      612.86      632.79      9.89 o 
   0   2  16        6.30        3.66      0.86 o 
   1   2  16        0.06        0.52      0.83 o 
   2   2  16        3.19        1.27      0.97 o 
   3   2  16        2.51        2.21      1.10 o 
   4   2  16       23.39       24.26      2.00 o 
  -5   3  16        5.37        3.57      1.28 o 
  -4   3  16        0.63        0.90      0.97 o 
  -3   3  16        8.14       13.68      1.26 o 
  -2   3  16        9.22        8.11      1.05 o 
  -1   3  16       84.52       89.71      2.60 o 
   0   3  16      140.29      144.01      3.43 o 
   1   3  16       67.30       68.10      2.47 o 
   2   3  16       52.33       51.94      2.43 o 
   3   3  16       22.83       26.66      4.15 o 
  -5   4  16        1.03       -0.50      1.12 o 
  -4   4  16      100.23       93.91      3.37 o 
  -3   4  16       54.05       63.51      2.28 o 
  -2   4  16      558.74      540.10     13.28 o 
  -1   4  16      648.96      658.77     10.50 o 
   0   4  16      208.25      203.24      4.42 o 
   1   4  16      106.02      113.88      3.88 o 
   2   4  16       78.71       74.08      3.42 o 
   3   4  16      143.57      142.14      4.44 o 
  -4   5  16       62.71       64.42      2.61 o 
  -3   5  16      127.08      122.95      3.40 o 
  -2   5  16        8.23        9.59      1.47 o 
  -1   5  16      128.84      129.02      4.89 o 
   0   5  16        4.34        4.42      1.05 o 
   1   5  16       15.06       11.62      1.67 o 
   2   5  16      201.55      217.05      6.40 o 
  -3   6  16       16.33       13.89      1.50 o 
  -2   6  16        5.59        4.89      1.37 o 
  -1   6  16        0.67        0.89      1.10 o 
   0   6  16       30.56       33.58      2.46 o 
   1   6  16      176.25      180.55      4.49 o 
  -5   1  17       63.89       66.16      4.09 o 
  -4   1  17        5.16        8.44      1.65 o 
  -3   1  17       25.07       21.98      1.52 o 
  -2   1  17      557.79      550.01     11.97 o 
  -1   1  17      238.95      257.23      4.86 o 
   0   1  17        5.07        4.51      0.95 o 
   1   1  17       14.25       20.32      1.57 o 
   2   1  17       59.80       58.53      2.44 o 
   3   1  17       72.50       58.35      3.65 o 
  -5   2  17      265.29      248.77      6.07 o 
  -4   2  17        0.01        1.04      1.04 o 
  -3   2  17      627.96      590.09     10.83 o 
  -2   2  17      135.54      138.35      2.88 o 
  -1   2  17      296.54      295.30      5.49 o 
   0   2  17      180.75      196.13      5.90 o 
   1   2  17      232.36      240.22      5.33 o 
   2   2  17       89.28       91.79      3.01 o 
   3   2  17      129.46      119.56      3.63 o 
  -5   3  17       28.19       33.23      3.47 o 
  -4   3  17      235.11      225.33      6.75 o 
  -3   3  17       14.90       14.37      1.54 o 
  -2   3  17       76.39       80.33      4.16 o 
  -1   3  17       74.91       81.02      2.53 o 
   0   3  17      170.22      165.18      4.59 o 
   1   3  17      384.46      372.66      8.19 o 
   2   3  17      216.79      240.92      5.76 o 
   3   3  17      136.76      144.38      4.80 o 
  -4   4  17        0.42        2.45      1.23 o 
  -3   4  17       59.91       73.69      2.54 o 
  -2   4  17      222.02      242.94      5.87 o 
  -1   4  17      122.32      128.82      4.56 o 
   0   4  17       19.48       18.40      1.48 o 
   1   4  17       47.05       43.16      2.71 o 
   2   4  17      204.02      217.41      5.13 o 
  -3   5  17       49.41       45.43      2.33 o 
  -2   5  17       22.19       18.66      1.92 o 
  -1   5  17       30.33       29.66      2.69 o 
   0   5  17      100.11       95.54      3.02 o 
   1   5  17        3.97        0.45      1.23 o 
   2   5  17       16.50       15.21      1.97 o 
  -2   6  17      114.54      130.85      9.07 o 
  -1   6  17      204.25      207.67      5.67 o 
   0   6  17        6.14        3.84      1.82 o 
  -5   0  18       61.55       57.24      5.31 o 
  -4   0  18      126.52      161.58      7.62 o 
  -3   0  18       64.33       63.34      3.12 o 
  -2   0  18      265.72      281.43      7.37 o 
  -1   0  18        0.30        0.55      1.67 o 
   0   0  18      539.23      550.02     12.96 o 
   1   0  18       50.83       56.24      3.22 o 
   2   0  18      105.96      105.63      4.65 o 
   3   0  18       61.42       69.09      6.20 o 
  -5   1  18      123.28      123.81      4.99 o 
  -4   1  18        3.13        2.42      1.08 o 
  -3   1  18      187.48      193.55      4.13 o 
  -2   1  18       29.47       32.20      1.70 o 
  -1   1  18       99.92       93.22      3.93 o 
   0   1  18      106.80      113.69      3.66 o 
   1   1  18      308.32      321.59      6.27 o 
   2   1  18       18.34       15.09      1.56 o 
   3   1  18      219.68      235.42      5.48 o 
  -5   2  18        5.69        4.51      1.70 o 
  -4   2  18       55.61       59.66      4.96 o 
  -3   2  18       17.86       18.94      1.70 o 
  -2   2  18        0.35       -0.35      0.85 o 
  -1   2  18        3.11        4.25      0.97 o 
   0   2  18        0.29        0.79      1.07 o 
   1   2  18       10.52       11.45      1.37 o 
   2   2  18      147.61      151.06      4.03 o 
   3   2  18       18.52       22.72      1.95 o 
  -4   3  18       35.72       35.64      2.39 o 
  -3   3  18      267.47      266.27     10.06 o 
  -2   3  18        4.82        3.41      1.46 o 
  -1   3  18       10.50        8.52      1.18 o 
   0   3  18        3.24        4.58      1.99 o 
   1   3  18      129.30      137.59      5.69 o 
   2   3  18        1.11        1.14      1.09 o 
  -4   4  18      190.70      193.10      6.65 o 
  -3   4  18       82.20       74.49      3.82 o 
  -2   4  18       12.41       16.25      2.29 o 
  -1   4  18        1.21        1.66      1.09 o 
   0   4  18      259.70      274.27      6.68 o 
   1   4  18       51.36       52.53      3.07 o 
   2   4  18      253.24      261.68      6.87 o 
  -3   5  18        0.92        1.67      1.28 o 
  -2   5  18      151.72      149.31      4.59 o 
  -1   5  18      255.41      280.80      6.73 o 
   0   5  18      140.98      149.33      6.07 o 
   1   5  18       92.48       94.91      3.82 o 
  -4   1  19      166.89      159.63      4.52 o 
  -3   1  19        6.21        4.47      1.17 o 
  -2   1  19       24.42       26.25      1.92 o 
  -1   1  19        1.36        2.94      1.34 o 
   0   1  19      304.66      311.92      7.10 o 
   1   1  19      118.40      132.19      4.25 o 
   2   1  19      239.30      247.17      5.61 o 
  -4   2  19       60.53       64.40      4.21 o 
  -3   2  19      153.30      179.30      5.41 o 
  -2   2  19        8.86        7.78      1.32 o 
  -1   2  19      154.24      163.86      4.59 o 
   0   2  19        4.35        3.35      1.20 o 
   1   2  19      460.43      464.62      9.85 o 
   2   2  19       15.28       17.76      1.95 o 
  -4   3  19       66.84       65.83      3.04 o 
  -3   3  19       27.49       27.44      2.65 o 
  -2   3  19      398.77      413.27     10.45 o 
  -1   3  19       64.73       64.71      2.83 o 
   0   3  19      259.17      269.56      6.62 o 
   1   3  19       33.77       31.40      3.29 o 
   2   3  19       82.80       71.68      4.38 o 
  -3   4  19       45.85       51.36      3.66 o 
  -2   4  19       35.46       36.18      4.27 o 
  -1   4  19       48.29       46.39      6.11 o 
   0   4  19        0.10       -0.51      1.13 o 
   1   4  19       41.55       44.99      2.92 o 
  -2   5  19        8.51        5.87      1.50 o 
  -1   5  19        4.65        6.60      1.51 o 
   0   5  19       12.83       18.29      2.54 o 
  -4   0  20       49.97       61.21      4.74 o 
  -3   0  20       42.82       45.12      3.07 o 
  -2   0  20       52.07       54.50      4.51 o 
  -1   0  20       28.11       28.55      3.74 o 
   0   0  20      661.50      714.96     23.69 o 
   1   0  20       87.47       93.32      4.34 o 
   2   0  20      497.97      555.82     14.12 o 
  -4   1  20       12.87       13.39      1.96 o 
  -3   1  20      107.68      107.58      3.52 o 
  -2   1  20       23.14       19.89      2.21 o 
  -1   1  20      406.76      436.22     11.26 o 
   0   1  20       26.73       32.39      2.85 o 
   1   1  20       99.44       94.22      3.71 o 
   2   1  20       20.30       19.38      1.83 o 
  -4   2  20        9.50       10.51      1.60 o 
  -3   2  20        1.60        1.76      1.41 o 
  -2   2  20       10.16       11.65      1.92 o 
  -1   2  20        2.84        3.04      1.57 o 
   0   2  20        5.99        8.04      1.53 o 
   1   2  20        6.10        7.43      1.80 o 
  -3   3  20        2.60        1.86      1.50 o 
  -2   3  20       39.12       38.67      3.03 o 
  -1   3  20      116.61      125.32      4.47 o 
   0   3  20        2.20        3.58      2.10 o 
   1   3  20        0.10       -0.40      1.19 o 
  -2   4  20       57.49       59.93      5.08 o 
  -1   4  20       83.05       96.12      4.62 o 
   0   4  20       46.37       42.91      2.84 o 
  -3   1  21      117.91      129.19      4.98 o 
  -2   1  21      139.46      144.20      5.41 o 
  -1   1  21       10.33        8.98      1.92 o 
   0   1  21      154.66      158.26      6.00 o 
   1   1  21        5.14       12.04      1.80 o 
  -3   2  21       12.84       12.98      2.27 o 
  -2   2  21       42.85       46.94      4.99 o 
  -1   2  21       52.74       57.47      5.73 o 
   0   2  21      308.55      327.97      8.69 o 
  -2   3  21      188.64      190.18      9.67 o 
  -1   3  21      473.94      487.81     18.16 o 
   0   3  21       29.97       24.57      2.27 o 
  -2   0  22       21.81       16.43      3.32 o 
  -1   0  22       62.06       66.29      5.44 o 
   0   0  22       12.85       10.20      3.05 o 
  -2   1  22      301.49      337.01      9.90 o 
  -1   1  22       16.88       16.38      2.43 o 
                                                 
